# Supplementary material for: Integrating Diverse Types of Genomic Data to Identify Genes that Underlie Adverse Pregnancy Phenotypes
Source: PLoS One. 2015 Dec 7;10(12):e0144155. doi: 10.1371/journal.pone.0144155 (PMC4671692; doi:10.1371/journal.pone.0144155)
Supplement: S1 Table — (XLSX) [file pone.0144155.s002.xlsx]

## Sheet: Sheet1
S1 Table. Lists of genes used for all of the analyses described.
All placental genes (PEG)		Fast evolving genes					Enriched genes in tissues with signficant overrepresentation in fast evolution categories						Genes differentially expressed in PTB clinical subtypes					Fast evolving PEG genes					Intersections of PEG genes and genes in fast evolving categories					Fast evolving placentally enriched genes					Intersections of placentally enriched genes and genes in fast evolving categories			Fast evolving preclampsia genes					Intersections of genes differentially expressed in preeclampsia and genes in fast evolving categories					Fast evolving LED genes
PEG		All	CAC	HARs	EPS		Bone marrow	Cerebral cortex	Placenta	Salivary	Thyroid		PE	LED	PPROM	sPTB		All	CAC	HARs	EPS		53 common elements in "PEG", "CAC" and "HARs":	258 common elements in "PEG", "HARs" and "EPS":	72 common elements in "PEG", "CAC" and "EPS":	16 common elements in "PEG", "CAC", "HARs" and "EPS":		All	CAC	HARs	EPS		1 common element in "Placental", "CAC" and "HARs":	3 common elements in "Placenta", "HARs" and "EPS":		All	CAC	HARs	EPS		4 common elements in "Preeclampsia", "CAC" and "HARs":	4 common elements in "Preeclampsia", "CAC" and "EPS":	20 common elements in "Preeclampsia", "HARs" and "EPS":	1 common element in "Preeclampsia", "CAC", "HARs" and "EPS":		All	CAC	HARs	EPS
A2M		A1CF	A1CF	A2LD1	APPBP2		ABCA13	ACBD7	AC008394.1	AGFG2	BMP8A		AAMP	ABCF2	ABI3	ABP1		AATK	AATK	AADAT	AAGAB		ACVR2A	AAGAB	AGL	ASTN2		ADAM12	CGA	ADAMTS18	ADAM12		PAPPA	CRH		ABCB1	ABCB1	ABI3BP	ADAMTS6		DHX35	HLA-DQA1	ACVR1	NFIB		ADAMTS9	C14orf132	ADAMTS9	C14orf132
A4GALT		A26B1	AADACL3	AADAT	ARHGAP10		AC003102.1	ACTL6B	AC079341.1	APCDD1L	CALCA		ABCA12	ABCF3	ALDH2	AE01		ABCA7	ABCA7	AAGAB	AASDHPPT		ADRA1A	AATF	AMTN	AUTS2		ADAMTS18	EGFL6	CGB2	CAPN6			EPYC		ABI3BP	BMP5	ACOXL	ANKS1B		PAPPA	HSD17B2	ADAMTS6			ADM	COL4A5	ADM	C19orf59
AAAS		A2BP1	AAED1	AAGAB	ARPC1A		AC132216.1	ADCY1	AC096582.1	ASCL3	CALCB		ABCB1	ABLIM1	ARHGEF6	CALD1		ABCA9	ABCA9	AATF	AATF		APAF1	ACVR1	ARID3B	CDK5RAP2		CAPN6	HTRA4	CRH	CRH			HGF		ACOXL	CCL14	ADAMTS6	ANP32A		RORA	MRPL39	ANKS1B			ALDH1A2	CXCL2	ALDH1A2	CAMK2G
AACS		A2LD1	AATK	AATF	ARPC1B		AC132872.2	AK5	ACKR2	BLM	CRYGN		ABCF2	ACSL4	C12ORF48	CCDC76		ABLIM3	ABLIM3	ABCA12	ABCA1		BTG3	ACVR1C	C18ORF34	COL25A1		CGA	PAPPA	EPYC	EPYC					ADAMTS6	CCL3	ADM	CASP1		SORBS2	PLD1	ARHGAP26			ARHGEF6	ICAM1	ARHGEF6	DLG5
AADAC		AADACL3	AB051518	ABCA12	ATP5J2		AHSP	AMER2	ADAM12	BPIFA2	FOXE1		ABCG1	ADAM12	C1ORF162	CUX1		ABTB2	ABTB2	ABCE1	ABCF1		CEP164	ADAMTS20	C6ORF153	FCRL3		CGB2	PAPPA-AS1	GPC3	FBN2					ADM	CFH	AFF3	CCNG2				COL8A1			C14orf132	KCNAB1	CCRN4L	ELL2
AADACL4		AADAT	ABCA7	ABCC13	AUP1		AL590560.1	AMER3	ADAMTS18	C4ORF40	IGFBPL1		ABCG2	ADAMTS9	C1QA	CXCL14		ACACB	ACACB	ABI3BP	ABHD5		CHRNA1	ADAMTS6	C7ORF44	GFRA1		CRH	PRG2	HGF	HGF					AFF3	DHX35	ANKS1B	CDC14B				CRH			C19orf59	LILRB1	JAG1	CTCF
AADAT		AAED1	ABCA9	ABCC4	BAGE		ALAS2	AMPH	ALPP	CA6	IYD		ABHD4	ADD3	C1QC	CXCR4		ACOT13	ACOT13	ABR	ABHD6		COBL	AEBP2	CASP12	HERC2		CSHL1	SIGLEC6	HSD3B1	IL1RL1					ANKS1B	EIF2AK2	ANXA1	CDC42SE2				GCA			CAMK2G	LTF	DAAM1	EPM2A
AAGAB		AAGAB	ABCB1	ABCE1	BCAS3		ANKLE1	ANKRD34A	ANKRD33	CCL28	KIAA1456		ABI3BP	ADH1A	CCL18	EIF4A2		ACSS3	ACSS3	ABRA	ABL1		COG6	AGBL1	CASP5	MGAT5B		EGFL6		MAGEA8	LIN28B					ANP32A	FCER1G	ANXA2	CDR2				KYNU			CASK	MT1A	DCN	GNB5
AAK1		AASDHPPT	ABLIM3	ABI3BP	BMI1		AZU1	APC2	C4ORF26	CSN2	KRT83		ABLIM1	ADH1B	CD163	EXT1		ACVR2A	ACVR2A	ACCN1	ACBD5		CSTF2T	AGBL4	CENPE	MTR		EPYC		PAPPA	NPFFR2					ANXA1	GNLY	APP	COL8A1				LAMA3			CCRN4L	MT1G	EFEMP1	HIPK2
AAMP		AATF	ABTB2	ABR	BUD31		BPI	APLP1	CAPN6	CSN3	LIPI		ACACB	ADH1C	CD2	F5		ACVRL1	ACVRL1	ACLY	ACD		DEFB112	AIG1	CES2	NFIB		FBN2		PAPPA2	PSG1					ANXA2	HSD17B2	BCAT1	CRIP2				LRIG1			COL4A5	SLC16A10	EPM2A	IL1RL1
AARS		AATK	AC002398.9	ABRA	C14ORF105		C12ORF79	ARNT2	CGA	CST1	OTOS		ACOXL	ADM	CD7	FBN1		ADAM32	ADAM32	ACO1	ACOT7		DTNB	ALK	CES3	PTPRD		GPC3			PSG11					APP	HTRA4	BCL6	CTCF				LRIG3			CTCF	SPINK5	FKBP5	ITPR1
AARS2		AB033098	AC006547.14	ACCN1	C14ORF108		C17ORF99	ASCL1	CGB	CST2	PAX8		ACTG2	ADRA2A	CD74	FUNDC1		ADAT2	ADAT2	ACOXL	ACSL6		FAM131A	ANKRD7	CLEC12A	PTPRK		HGF			PSG2					BCAT1	IRF3	BPGM	DPEP2				NAV2			CXCL2	TNFRSF10D	GK	KDR
AARSD1		AB051518	AC007952.6	ACLY	C15ORF43		CAMP	ASIC1	CGB1	CST4	PDE8B		ACTN1	AEBP1	CFB	GOLGA8A		ADCY10	ADCY10	ACTBL2	ACTN2		FAM19A2	ANKS1B	CLK3	ROBO1		HSD3B1			PSG3					BCL6	LAIR2	CA10	FCGBP				NOX4			DAAM1	ZNF76	HIPK2	LEPR
AASDH		AB231784	AC013271.3	ACO1	C17ORF64		CCNL1	ATCAY	CGB2	CST5	RAG2		ACVR1	AIF1	CHI3L2	GOLGA8B		ADM2	ADM2	ACTR3	ACVR1		FAM53A	ANXA3	COG8	SLC28A3		HTRA4			PSG4					BMP5	LEP	CALCOCO1	HSD17B2				OLFML2B			DCN		IGFBP5	MAMDC2
AASDHPPT		ABCA1	AC018816.3	ACOXL	C7ORF38		CDT1	ATP1B2	CGB5	DNASE2B	SCUBE3		ACVRL1	AKR1C3	CLEC14A	IL1RL1		ADRA1A	ADRA1A	ACTR3B	ACVR1C		FN1	APBA2	COL4A3BP	THSD7B		IL1RL1			PSG8					BPGM	MEF2D	CD40LG	HSPA1A				PLEKHA5			DLG5		ITPR1	MMP17
AASS		ABCA12	AC022431.2	ACPP	CD226		CEACAM8	ATP6V1G2	CGB8	ELF5	SLC26A4		ADAM12	ALDH1A2	COL4A6	IL6ST		AGL	AGL	ACVR1	ACYP2		GPR39	APIP	CPSF4L	TMEM232		LIN28B								CA10	MMRN2	CDH11	HSPA1B				SERPINB8			EFEMP1		ITPRIP	NFIB
AATF		ABCA7	ACACB	ACTBL2	CDR2		CEBPE	B3GAT1	CHAT	FMO6P	SLC26A7		ADAM9	ALPL	CPZ	KIAA1245		AGRN	AGRN	ACVR1C	ADAL		HEATR6	APTX	CUL7			MAGEA8								CALCOCO1	PLD1	CDH13	LAMA3				TBX2			ELL2		KCNMA1	NRG1
AATK		ABCA9	ACAD10	ACTL7B	CEACAM8		CLEC11A	B3GAT2	CRH	FOXC1	SLC5A8		ADAMTS6	AMHR2	CSF3	LOC200030		AHSA2	AHSA2	ACVR2A	ADAM12		HECTD2	ARHGAP15	DRD5			NPFFR2								CASP1	PSG4	CDKN1C	LEPR				TUSC3			EPM2A		KDR	NUMA1
ABAT		ABCB1	ACOT13	ACTR3	CHRNA6		CST7	B4GALNT1	CSH1	GDF5	TCERG1L		ADARB1	ANGPTL1	CTSW	LOC286512		AKAP10	AKAP10	ADAM23	ADAMTS20		HPS1	ARHGAP26	EDC3			PAPPA								CCL14	SIGLEC6	CEBPA	LRIG3				WDR19			FKBP5		KLF7	PLCL1
ABCA1		ABCC13	ACSS3	ACTR3B	CPSF4		CTB-186H2.3	BAALC	CSH2	HTN1	TG		ADCY6	ANGPTL4	DACT1	LUC7L3		AKAP11	AKAP11	ADAM7	ADAMTS3		HPS3	ATF6	EGF			PAPPA-AS1								CCL3	SLC16A10	COL8A1	MAPK10				WWOX			FTO		MAOA	PPM1A
ABCA10		ABCC4	ACVR2A	ACTR3BP2	CRHR1		CTSG	BAI2	CSHL1	HTN3	TPO		ADH1A	APOBEC3A	GIMAP4	LYPLAL1		AKAP12	AKAP12	ADAMTS18	ADAMTS6		IFNAR2	ATP11B	FAM149B1			PAPPA2								CCNG2	SLC20A2	CORO6	MEN1							GK		MEF2C	PPP3CB
ABCA12		ABCE1	ACVRL1	ACVR1	CYP3A4		DEFA1	BAI3	CYP19A1	LACRT	TSHR		ADH1B	AQP9	GIMAP5	MCL1		AKAP13	AKAP13	ADAMTS2	ADCY3		IL12B	ATP1B1	FAM71D			PRG2								CD40LG	SORBS2	DAB2	MUC15							GNB5		FTO	MAPK10
ABCA2		ABCF1	ADAM19	ACVR1C	CYP3A5		DEFA1B	BCAN	DLX4	LMX1B	ZMAT4		ADH1C	AREG	GIMAP7	NBPF1		ALDH16A1	ALDH16A1	ADAMTS20	ADI1		ISM1	ATRNL1	FAM96B			PSG1								CDC14B	SULT1A4	DCN	NAALAD2							GREM1		MITF	RPS6KA2
ABCA3		ABHD5	ADAM32	ACVR2A	CYP3A7		DEFA3	BEND6	EBI3	LPO			ADIPOR1	AREGB	GNLY	NBPF10		ALS2	ALS2	ADAMTS6	ADNP		ISPD	AXIN2	FBXO44			PSG11								CDC42SE2	TLE6	DEPDC1B	NAV2							HIPK2		MSC	SEC24C
ABCA5		ABHD6	ADAT2	ADAM23	DCTN1		DEFA4	BRINP1	EGFL6	MFI2			ADM	ARHGAP12	GZMA	NBPF11		ALS2CL	ALS2CL	ADAMTS7	ADPRHL2		ITGB1	BBS9	GMCL1			PSG2								CDH11	ZNF91	DHX35	NBPF12							ICAM1		NFIB	SELENBP1
ABCA7		ABI3BP	ADCY10	ADAM7	DLGAP3		DNTT	BRSK1	EPYC	MRGPRX3			AE01	ARHGEF6	GZMB	NBPF12		AMDHD2	AMDHD2	ADAMTS9	ADRBK1		KIAA0922	BCAS3	GTF3C6			PSG3								CDH13		DNAJC3	NBPF15							IGFBP5		NPIP	SLC7A5
ABCA8		ABL1	ADCYAP1	ADAMTS1	DNAJC9		ELANE	BTBD17	ERVFRD-1	MUC7			AFF3	ARID3A	HAMP	NBPF14		AMTN	AMTN	ADAMTSL1	ADRBK2		KIAA1324L	BCHE	GTPBP2			PSG4								CDKN1C		EFEMP1	NFIB							IL1RL1		PCDH7	SNX1
ABCA9		ABLIM3	ADGRA1	ADAMTS16	DOK1		EPB42	C11ORF87	ERVV-1	MUCL1			AHCY	ARMCX6	HLA-DRA	NBPF15		ANGEL1	ANGEL1	ADARB2	AEBP2		KIF26B	BIRC7	HLA-DQA1			PSG5								CDR2		F13A1	NOTCH4							ITPR1		PDZRN3	SPINK5
ABCB10		ABPARTS	ADM2	ADAMTS17	DQX1		EPX	C1ORF61	ERVV-2	ODAM			ALAS1	ATP2A1	HLA-DRB1	NBPF8		ANKRD31	ANKRD31	ADCY8	AFF4		KIF2B	BLNK	HLA-G			PSG8								CEBPA		FAM49A	P4HA1							ITPRIP		TMEM30B	NEK7
ABCB4		ABR	ADPRM	ADAMTS18	DUOX1		EREG	C1QL1	ERVW-1	PIP			ALDH2	ATP5O	HLA-DRB3	NBPF9		ANKZF1	ANKZF1	ADCY9	AGBL1		LRPPRC	BMP2K	HMGCR			SIGLEC6								CFH		FOXC1	PARD6A							JAG1		PIGC	STXBP2
ABCB5		ABRA	ADRA1A	ADAMTS2	DUOX2		FCAR	C1QL2	FAM26D	PRB1			ALDH3A2	AZIN1	HLA-DRB4	NFKBIZ		APAF1	APAF1	ADK	AGBL4		LZTS1	BMP3	HSD17B2											COL8A1		GGH	PECAM1							KCNAB1		PLCL1	TMEM30B
ABCB6		ABTB2	AGL	ADAMTS20	DUOXA1		FUT4	C1QL3	FBN2	PRB2			ALDH3B1	B3GAT3	IL8	PAPPA2		APOC1	APOC1	ADM	AGER		MAD1L1	BNC2	IL13											CORO6		GJA1	PLD1							KCNMA1		RARRES1	WWP1
ABCB7		AC002398.9	AGO1	ADAMTS6	DUOXA2		GATA1	C1QTNF4	FCGR2B	PRB3			ALG11	B4GALT3	IRF8	PLK3		APOL2	APOL2	ADO	AGL		MAST4	BTNL8	IL18RAP											CRIP2		GPR126	PLEKHA5							KDR		RIN1	ZNF44
ABCB8		AC006547.14	AGO3	ADAMTS7	DUT		GFI1B	C2ORF80	FLT1	PRB4			ALPP	BCAS1	KIR2DL3	PMAIP1		APOL4	APOL4	ADPGK	AGPS		MRPS9	C4ORF32	KIAA0319L											CTCF		HPGD	PLOD2							KLF7		GREM1
ABCB9		AC007952.6	AGO4	ADAMTS9	ECSM2		GPR97	C4ORF50	FOXO4	PRH1			ANGPT2	BCL2A1	KIR2DL4	RAB20		AQP3	AQP3	ADRA1A	AGRP		NDUFB4	C6ORF170	KLHDC3											DAB2		IGSF8	PSG4							LEPR		PPP3CB
ABCC10		AC013271.3	AGPAT3	ADAMTSL1	EMX1		GYPA	C8ORF46	GCM1	PRH2			ANGPTL2	BDNF	KLRB1	RBMS1		ARHGEF2	ARHGEF2	ADRB2	AHDC1		NDUFS5	C9ORF102	MEA1											DCN		IL6ST	PSG7							LILRB1		SERPINE2
ABCC11		AC018816.3	AGRN	ADARB2	FAM109A		GYPB	CABP1	GH1	PROL1			ANKS1B	BGN	KLRC1	RPS6KA1		ARID3B	ARID3B	AEBP2	AHI1		NFASC	CACHD1	MKL2											DEPDC1B		INHBA	PSG8							LTF		SLC12A2
ABCC12		AC022431.2	AHSA2	ADCY8	FLJ11267		H1FX	CACNA1E	GH2	PRR4			ANP32A	BHLHE40	LAPTM5	SGPP1		ARL2	ARL2	AFF2	AIG1		NLRP1	CADM2	MORN3											DHX35		JAG1	PSMD1							MAMDC2		SORL1
ABCC3		ACACB	AHSG	ADCY9	FLJ14397		HBA1	CACNG2	GNGT1	RNASE13			ANXA1	BIN1	MS4A4A	SLC35A3		ARL2BP	ARL2BP	AFF3	AK3L1		PAPPA	CAPN3	MRPL39											DNAJC3		KIAA0020	RRP9							MAOA		STEAP1
ABCC5		ACAD10	AICDA	ADCYAP1	FLJ23356		HBA2	CACNG3	GPC3	RNASE8			ANXA2	BMP2	MS4A6A	TLE3		ARMC9	ARMC9	AGA	AK3L2		PPFIBP2	CASC4	NUP88											DPEP2		KIAA1245	SELENBP1							MAPK10		TGFB3
ABCC8		ACAS2	AK123368	ADK	FLJ25692		HBB	CACNG7	GPR32	SLC31A2			ANXA2P1	BST2	MYO5C	TREML2		ASTN2	ASTN2	AGAP1	AKD1		QKI	CDC42EP4	PCGF1											EFEMP1		KIT	SERPINB2							MEF2C		NR2F2
ABCC9		ACBD5	AKAP10	ADM	FLJ32679		HBD	CACNG8	HBG1	SMR3A			ANXA2P3	C10ORF10	NKG7	TREML2P		ATL1	ATL1	AGBL1	AKT2		RAVER2	CDH10	PDLIM3											EIF2AK2		LAMA3	SERPINB8							MITF		CASK
ABCD2		ACCN1	AKAP11	ADO	FLJ35880		HBM	CADM2	HBG2	SMR3B			ANXA4	C14ORF132	NOG	TSEN2		ATP5S	ATP5S	AGBL4	ALDH1A3		RGPD6	CDH12	PLD1											F13A1		LEPREL1	SLC20A1							MMP17		TLR2
ABCD3		ACD	AKAP12	ADPGK	FNTA		HBQ1	CAMKV	HGF	STATH			AP1G1	C19ORF59	OGN	USP16		AUTS2	AUTS2	AGK	ALK		RNF144A	CDH18	PNLIP											FAM49A		LMBRD1	SPAG4							MSC		TNFAIP3
ABCD4		ACLY	AKAP13	ADRA1A	G10		HIST1H1D	CASKIN1	HSD17B1	ZG16B			APLN	C1ORF21	OLFML2B			B3GNT3	B3GNT3	AGPAT4	ALMS1		RORA	CDH5	POLH											FCER1G		LMO2	ST14							MT1A		TRIB1
ABCE1		ACMSD	AKAP4	ADRA1B	GCS1		HIST1H1E	CBLN2	HSD3B1				APOLD1	C5ORF4	PCDH18			BANF2	BANF2	AGPAT9	AMTN		SEC14L1	CEP152	PSMB2											FCGBP		LONRF3	ST5							MT1G		USP9X
ABCF1		ACO1	AKR1B15	ADRA2A	GOLGA8G		HIST1H2AH	CDH8	HTRA4				APP	CACNB2	PDK4			BCL2L12	BCL2L12	AGTR2	ANAPC4		SMG6	CHRDL1	RFX5											FOXC1		LRIG3	SYNE2							NEK7		ZC3H12A
ABCF2		ACOT13	ALDH16A1	ADRB2	H1FOO		HIST1H2AL	CDK5R2	IGF2				ARHGAP26	CALCA	PECAM1			BET1L	BET1L	AHRR	ANKAR		SMYD2	CNTLN	RXFP3											GGH		LRP2	TERF2							NFIB
ABCF3		ACOT7	ALS2	ADSL	HERC2		HIST1H2BL	CELF4	IL1RL1				ARHGEF19	CALR	PFKFB4			BOLA2	BOLA2	AIG1	ANKFN1		SORBS2	CNTN6	SCAMP2											GJA1		MAGED1	TFG							NPIP
ABCG1		ACOXL	ALS2CL	AEBP2	HIF1A		HIST1H3B	CELF5	INSL4				ARHGEF4	CAMK2G	PLA1A			BSDC1	BSDC1	AIMP1	ANKRD13D		TBL1XR1	COL8A1	SF1											GNLY		MAN1A1	TMEM100							NR2F2
ABCG2		ACPP	AMDHD2	AFF2	HK2		HMBS	CEND1	ISM2				ARL3	CASK	PLAUR			BSG	BSG	AKR1E2	ANKRD30B		TCOF1	COMMD10	SFPQ											GPR126		MAOA	TNF							NRG1
ABCG4		ACSL6	AMTN	AFF3	HOOK3		IFIT1B	CHN1	KISS1				ASMTL	CASP6	PLEKHG6			BTG3	BTG3	AKT3	ANKRD37		TSPAN8	CRH	SLC27A4											HPGD		MCPH1	TNFRSF25							NUMA1
ABCG8		ACSM2B	ANGEL1	AGA	HSD17B2		IL8	CHRNB2	KRTAP26-1				ASPN	CCDC6	PRF1			C10ORF81	C10ORF81	ALCAM	ANKRD44		TYW3	CSMD3	SPIN1											HSD17B2		MXRA5	TP53BP1							PCDH7
ABHD1		ACSS3	ANKDD1B	AGAP1	HSGT1		KLF1	CLEC2L	LGALS13				ATP2B3	CCL11	PRG1			C11ORF70	C11ORF70	ALDH1A2	ANKRD7			CSNK1G1	STK32B											HSPA1A		MYC	TRADD							PDZRN3
ABHD10		ACTBL2	ANKRD31	AGAP8	HSPC105		LY6G6F	CLVS1	LGALS14				AXL	CCL13	PTGES			C12ORF50	C12ORF50	ALDH1B1	ANKS1A			CTDSPL2	STRN3											HSPA1B		NAV2	TUSC3							PIGC
ABHD11		ACTBP4	ANKZF1	AGBL1	HTRA2		MFSD2B	CMTM5	LGALS16				B3GNT1	CCL18	RGS1			C16ORF3	C16ORF3	ALDH7A1	ANKS1B			CTNNA3	STXBP2											HTRA4		NBPF11	UCP2							PLCL1
ABHD12B		ACTL7B	AP000679.2	AGBL4	IFT122		MMP8	CNIH2	LIN28B				B3GNT2	CCL19	RGS5			C16ORF5	C16ORF5	ALG1	ANO2			CTTNBP2NL	TMC1											IGSF8		NEO1	VEGFC							PPM1A
ABHD13		ACTN2	AP3B2	AGK	KBTBD6		MPO	CNKSR2	LINC01118				B4GALT4	CCL2	RUNX3			C17ORF104	C17ORF104	ALG10	ANO3			CYB5B	TMEM87A											IL6ST		NFE2L3	VSIG4							PPP3CB
ABHD14B		ACTR3	AP5Z1	AGMO	KBTBD7		MS4A3	CNP	MAGEA10				BAD	CCL20	S100A9			C17ORF62	C17ORF62	ALK	ANO6			DCC	TPRKB											INHBA		NFIB	WDR19							RARRES1
ABHD15		ACTR3B	APAF1	AGPAT4	KIAA0319 L		NFE2	CNTN2	MAGEA8				BANF1	CCNF	SAMD3			C18ORF34	C18ORF34	ALPK1	ANP32A			DCP2	TRIM47											IRF3		OGFRL1	WWOX							RIN1
ABHD2		ACTR3BP2	APOBEC3	AGPAT9	LBX2		PADI4	CNTNAP4	MEST				BCAT1	CCR1	SEPP1			C1ORF200	C1ORF200	ALX1	ANXA3			DDX10	TTBK1											JAG1		PAPPA								RPS6KA2
ABHD3		ACVR1	APOBEC3B	AGTR1	LIPE		PF4	CORT	NOTUM				BCAT2	CCRN4L	SLCO2B1			C20ORF106	C20ORF106	AMZ2	ANXA7			DIAPH3	TTBK2											KIAA0020		PAPPA2								SEC24C
ABHD4		ACVR1C	APOBEC3G	AGTR2	LOC130951		PGLYRP1	CPLX1	NPFFR2				BCL2	CDA	SPRY1			C20ORF30	C20ORF30	ANAPC1	APBA2			DLG2	TTC31											KIAA1245		PLCL2								SELENBP1
ABHD5		ACVR2A	APOBEC3H	AGXT2L1	LOXL3		PPBP	CPNE6	PAGE4				BCL2L1	CDC20	ST6GAL1			C20ORF96	C20ORF96	ANGPT1	APC			DOCK3	WASF1											KIT		PLEKHA5								SERPINE2
ABHD6		ACVRL1	APOC1	AHRR	MAPT		PRAM1	CREG2	PAPPA				BCL3	CDC42EP4	STAB1			C2CD2	C2CD2	ANKRD11	APCDD1			DPP10	WDR34											LAIR2		PLS3								SLC12A2
ABHD8		ACY1L2	APOD	AHSP	MBD4		PRG3	CSPG5	PAPPA-AS1				BCL6	CDC6	STC2			C2CD3	C2CD3	ANKRD32	APIP			DPYD	XPO5											LAMA3		PRRX1								SLC16A10
ABI1		ACYP2	APOD 3	AIG1	MGC29506		PRSS57	CTNND2	PAPPA2				BCORL1	CDKN1A	TLR7			C2ORF16	C2ORF16	ANKRD7	APLP2			DTNA	YJEFN3											LEP		RAD21								SLC7A5
ABI3BP		ADAL	APOL1	AIMP1	MPHOSPH6		PRTN3	CYP46A1	PLAC1				BIN2	CEBPD	TNNT3			C4ORF27	C4ORF27	ANKS1B	APOM			EDNRA	ZFX											LEPR		RHOG								SNX1
ABL1		ADAM12	APOL2	AIPL1	MRPL53		RAB44	DIRAS2	PRG2				BMP1	CFDP1	VSIG4			C5ORF52	C5ORF52	ANXA1	APTX			EDNRB	ZKSCAN4											LEPREL1		RORA								SORL1
ABL2		ADAM19	APOL3	AK127270	MRPS16		RETN	DKFZP761K2322	PSG1				BMP5	CHI3L1	WDR69			C6ORF150	C6ORF150	ANXA2	ARFGAP1			EEFSEC	ZMYM4											LMBRD1		RUNX1T1								SPINK5
ABLIM1		ADAM21	APOL4	AK310228	MTHFD2		RGL4	DLGAP1	PSG11				BNIP2	CHSY1				C6ORF153	C6ORF153	ANXA3	ARHGAP10			EHF	ZNF510											LMO2		SDPR								STEAP1
ABLIM2		ADAM23	AQP3	AK4	MTRF1		RHAG	DLL3	PSG2				BNIP3L	CLEC4E				C6ORF89	C6ORF89	AOAH	ARHGAP15			EIF3H	ZNF782											LONRF3		SERPINB8								STXBP2
ABLIM3		ADAM28	ARHGEF2	AK8	MYEF2		RHCE	DNAJC6	PSG3				BOLA3	CLEC5A				C7ORF44	C7ORF44	AP2B1	ARHGAP26			ENOX1												LRIG3		SERPINE2								TGFB3
ABP1		ADAM32	ARHGEF6	AKAP6	MYL2		RHD	DNM1	PSG4				BPGM	CLSTN3				C8ORF33	C8ORF33	AP3B1	ARHGEF18			EPHA6												LRP2		SHB								TLR2
ABR		ADAM6	ARID2	AKR1D1	NAT12		RNASE2	DPF1	PSG5				BRAF	COL4A5				C8ORF41	C8ORF41	APAF1	ARHGEF9			EPYC												MAGED1		SIAH1								TMEM30B
ABRA		ADAM7	ARID3B	AKR1E2	NUDT13		RNASE3	DRP2	PSG6				BTBD16	COL4A6				CACNA1D	CACNA1D	APBA1	ARID3B			ERBB4												MAN1A1		SLIT3								TNFAIP3
ABTB1		ADAMTS1	ARL15	AKT3	P4HA1		S100A12	DSCAM	PSG8				BTC	COX7A2				CASC3	CASC3	APBA2	ARIH1			ERRFI1												MAOA		SLITRK4								TNFRSF10D
ABTB2		ADAMTS16	ARL2	ALCAM	PAWR		SERPINB10	EFR3B	PSG9				BTN3A2	CPZ				CASP10	CASP10	API5	ARL4D			EXOC4												MAPK10		SND1								TRIB1
ACAA1		ADAMTS17	ARL2BP	ALDH1A2	PCGF1		SLFN14	ELAVL3	SIGLEC6				C10ORF116	CREB3L1				CASP12	CASP12	APIP	ARL5A			FAT3												MCPH1		SNTB1								USP9X
ACAA2		ADAMTS18	ARMC9	ALDH1B1	PDAP1		SPNS3	ELFN2	SLC13A4				C10ORF47	CRX				CASP5	CASP5	APOL5	ARMC3			FHIT												MEF2D		SORBS2								WWP1
ACACA		ADAMTS19	ARNT2	ALDH7A1	PIP5K2A		SPTA1	ENC1	TAC3				C18ORF8	CSF3				CATSPERG	CATSPERG	APP	ARPC1B			FOXP1												MEN1		SPON1								ZC3H12A
ACACB		ADAMTS2	ASTN2	ALG1	PLXND1		TARM1	ENHO	TFPI2				C19ORF6	CSF3R				CC2D1A	CC2D1A	APTX	ARPC5			FRMD5												MMRN2		SPRY4								ZNF44
ACAD11		ADAMTS20	ATL1	ALG10	POLR3E		TSPO2	ERC2	VGLL1				C1ORF59	CSNK1A1				CCDC129	CCDC129	ARAP1	AS3MT			GALNT11												MUC15		SVEP1								ZNF76
ACAD8		ADAMTS3	ATP5S	ALG1L	POTE8		VPREB1	ERMN	XAGE2				C1QTNF5	CSRNP1				CCDC14	CCDC14	ARAP2	ASB3			GALNT5												MXRA5		SYNCRIP
ACAD9		ADAMTS6	ATP6V0C	ALK	PPM1D		VSTM1	FABP7	XAGE2B				C1S	CTCF				CCDC160	CCDC160	ARF1	ASNSD1			GALNTL6												MYC		TEK
ACADL		ADAMTS7	AUTS2	ALPK1	PPP1R12A			FAM131B	XAGE3				C20ORF160	CXCL1				CCDC27	CCDC27	ARFGAP2	ASPH			GBE1												NAALAD2		TLR4
ACADM		ADAMTS9	B3GNT3	ALX1	PPP3CB			FAM155A					C7	CXCL2				CCDC42	CCDC42	ARFGEF1	ASTN2			GKAP1												NAV2		TNFRSF21
ACADS		ADAMTSL1	BANF2	ALX4	PREP			FAM181B					C7ORF26	CXCL3				CCDC50	CCDC50	ARGLU1	ATAD1			GLCE												NBPF11		TOP1
ACADVL		ADAP2	BARX2	AMELX	PTCD1			FAM19A1					C9ORF86	CXCL5				CCDC78	CCDC78	ARHGAP15	ATAD3A			GLI2												NBPF12		TPBG
ACAP1		ADARB2	BBS12	AMMECR1	PTTG3			FEZ1					CA10	CXCL6				CCDC82	CCDC82	ARHGAP18	ATF2			GPC6												NBPF15		TUSC3
ACAP2		ADAT2	BCL2L12	AMPD3	RHO			FEZF2					CALCOCO1	CYP17A1				CCIN	CCIN	ARHGAP20	ATF6			GPR64												NEO1		UGDH
ACAP3		ADCY10	BCL2L14	AMPH	RNF170			FGFBP3					CALM1	CYP4B1				CD151	CD151	ARHGAP21	ATF6B			GRID2												NFE2L3		USP6NL
ACAT1		ADCY3	BET1L	AMY1B	RTKN			FRMPD4					CALM2	DAAM1				CD1E	CD1E	ARHGAP26	ATG3			GRIK1												NFIB		USP9X
ACAT2		ADCY8	BIN2	AMZ2	SEMA4F			FXYD7					CALM3	DAPP1				CD244	CD244	ARHGAP6	ATMIN			GRIK2												NOTCH4		WDR19
ACBD3		ADCY9	BMP5	ANAPC1	SFXN5			GABBR2					CASP1	DCBLD2				CD300A	CD300A	ARHGEF16	ATP11B			GRM1												OGFRL1		WWOX
ACBD4		ADCYAP1	BOLA2	ANG	SGKL			GABRA1					CASP4	DCN				CD46	CD46	ARID1B	ATP1B1			GTDC1												P4HA1		ZDHHC21
ACBD5		ADGRA1	BPI	ANGPT1	SHF			GABRA2					CASP6	DDIT3				CD55	CD55	ARL13B	ATP6V0D1			HAAO												PAPPA		ZNF703
ACBD6		ADH4	BSDC1	ANKRD11	SLC12A1			GABRA3					CASP9	DHX34				CDC42	CDC42	ARL6	ATPAF1			HDAC9												PAPPA2
ACCN1		ADH6	BSG	ANKRD32	SLC23A1			GABRA5					CCDC21	DIO2				CDK20	CDK20	ARL6IP6	ATPBD4			HGF												PARD6A
ACCN4		ADHFE1	BTG3	ANKRD7	SLC24A5			GABRB2					CCK	DIO3				CDK5RAP2	CDK5RAP2	ARMC1	ATRNL1			HIPK2												PECAM1
ACCS		ADI1	C10ORF81	ANKS1B	SLC4A5			GABRD					CCL14	DKK1				CDON	CDON	ARRDC4	ATXN2			HIVEP2												PLCL2
ACCSL		ADK	C11ORF42	ANTXR2	SNAPC1			GABRG1					CCL15	DLG5				CEACAM3	CEACAM3	ARSJ	AUH			HNMT												PLD1
ACD		ADM	C11ORF70	ANXA1	SOCS6			GABRG2					CCL2	DMD				CEMP1	CEMP1	ASAP1	AUP1			HOXB3												PLEKHA5
ACER1		ADM2	C11ORF71	ANXA2	SORD			GAD1					CCL3	DOT1L				CENPE	CENPE	ASCC3	AUTS2			HS6ST3												PLOD2
ACER2		ADNP	C12ORF50	ANXA3	SPAG6			GAD2					CCNG2	DPP6				CEP164	CEP164	ASCL4	AXIN2			ID2												PLS3
ACHE		ADO	C15ORF3	AOAH	THAP1			GAP43					CCR1	DTNA				CEP290	CEP290	ASTN2	BAT1			IL7												PRRX1
ACIN1		ADPGK	C16ORF3	AP2B1	TLX2			GDAP1L1					CD200	DUSP5				CES1	CES1	ASXL3	BAT2			IMMP2L												PSG4
ACLY		ADPRHL2	C16ORF5	AP3B1	TMCC1			GFAP					CD24	ECM2				CES2	CES2	ATAD2B	BAT3			IMPAD1												PSG7
ACN9		ADPRM	C16ORF54	APAF1	TMEM173			GLRA3					CD24L4	EFEMP1				CES3	CES3	ATF6	BAT4			ING3												PSG8
ACO1		ADRA1A	C17ORF104	APBA1	TTC31			GNAO1					CD34	EGR1				CGA	CGA	ATG10	BBS4			INHBB												PSMD1
ACO2		ADRA1B	C17ORF62	APBA2	UBE2D2			GNG3					CD40LG	EHBP1				CGN	CGN	ATG16L2	BBS9			JAK1												RAD21
ACOT1		ADRA2A	C17ORF64	API5	USP54			GPM6A					CD46	EIF2S3				CHPT1	CHPT1	ATG4A	BCAR3			JAZF1												RHOG
ACOT11		ADRB2	C18ORF34	APIP	VCIP135			GPM6B					CD97	ELL2				CHRNA1	CHRNA1	ATG4C	BCAS3			KCNMB2												RORA
ACOT12		ADRBK1	C1ORF132	APOA1	VIK			GPR137C					CDC14B	EML1				CIB1	CIB1	ATG5	BCAS4			KHDRBS2												RRP9
ACOT13		ADRBK2	C1ORF200	APOB	WBP1			GPR158					CDC42EP1	EMR2				CLCA4	CLCA4	ATOH7	BCHE			KHDRBS3												RUNX1T1
ACOT2		ADSL	C1ORF226	APOBEC4	WDR54			GPR17					CDC42SE1	ENC1				CLEC12A	CLEC12A	ATP11B	BCKDHB			KIAA0564												SDPR
ACOT4		AEBP2	C20ORF106	APOL5	ZFP95			GPR26					CDC42SE2	EPHX1				CLIC3	CLIC3	ATP13A5	BEAN			KIAA1009												SELENBP1
ACOT6		AF075059	C20ORF107	APP	ZMYM1			GPR37L1					CDC7	EPM2A				CLK3	CLK3	ATP1B1	BEND4			KIF20B												SERPINB2
ACOT7		AF086125	C20ORF30	APTX	ZMYM6			GPR62					CDH11	EPS8				CLMN	CLMN	ATP2B1	BIRC7			KITLG												SERPINB8
ACOT8		AF086142	C20ORF9	AR	ZMYND17			GPR75					CDH13	EREG				CNDP2	CNDP2	ATP5J	BLNK			KYNU												SERPINE2
ACOT9		AF238323	C20ORF96	ARAP1	ZNF394			GRIA1					CDH15	ERVK6				CNIH4	CNIH4	ATP6AP1L	BMI1			LAMA2												SHB
ACOX1		AF380582	C2CD2	ARAP2	ZNF498			GRIA2					CDK2AP2	FARSA				COBL	COBL	ATP6V0A1	BMP2K			LAMA3												SIAH1
ACOX2		AFF2	C2CD3	ARAP3	ZNHIT4			GRIA4					CDK5RAP3	FBN2				COG6	COG6	ATRNL1	BMP3			LARGE												SIGLEC6
ACOX3		AFF3	C2CD5	ARF1	A26B1			GRIK3					CDKN1C	FCAR				COG8	COG8	AUTS2	BNC2			LPP												SLC16A10
ACOXL		AFF4	C2ORF16	ARFGAP2	A2BP1			GRIN1					CDO1	FCER2				COL25A1	COL25A1	AWAT2	BOC			LRBA												SLC20A1
ACP1		AGA	C2ORF78	ARFGAP3	AAED1			GRIN2B					CDR2	FCGR2B				COL4A3	COL4A3	AXIN2	BRCA1			LRGUK												SLC20A2
ACP6		AGAP1	C4ORF27	ARFGEF1	AAGAB			GRIN3A					CEBPA	FCGR2C				COL4A3BP	COL4A3BP	AZI2	BRD9			LRIG1												SLIT3
ACPL2		AGAP5	C5	ARGLU1	AASDHPPT			GRM3					CFH	FCGR3A				CPOX	CPOX	B3GALT2	BTNL2			LRIG3												SLITRK4
ACRC		AGAP8	C5ORF52	ARHGAP11A	AATF			GRM5					CGA	FGF7				CPSF4L	CPSF4L	B3GALTL	BTNL8			LRRC7												SND1
ACSBG2		AGBL1	C6ORF150	ARHGAP11B	AB033098			HAPLN2					CGB	FGF7P2				CRYBA2	CRYBA2	B3GAT2	BUD31			LRRN1												SNTB1
ACSF2		AGBL4	C6ORF153	ARHGAP15	AB231784			HPCA					CGB1	FGF8				CSTF2T	CSTF2T	BACH1	C10ORF11			LRRN3												SORBS2
ACSF3		AGER	C6ORF89	ARHGAP18	ABCA1			HPCAL4					CGB5	FGR				CTGF	CTGF	BACH2	C10ORF112			LRRTM1												SPAG4
ACSL1		AGK	C7ORF44	ARHGAP20	ABCF1			HRH3					CGB7	FKBP5				CUL7	CUL7	BAI3	C10ORF68			MAF												SPON1
ACSL3		AGL	C8ORF17	ARHGAP21	ABHD5			HS3ST2					CGB8	FN1				CUL9	CUL9	BAIAP2L2	C10ORF82			MAGI1												SPRY4
ACSL4		AGMAT	C8ORF33	ARHGAP23	ABHD6			HS3ST4					CHPT1	FOS				CYB5R3	CYB5R3	BAMBI	C10ORF96			MAP4K3												ST14
ACSL6		AGMO	C8ORF41	ARHGAP26	ABL1			HTR2A					CHRM4	FOSB				DAXX	DAXX	BARD1	C11ORF74			MDGA2												ST5
ACSM1		AGO1	C8ORF47	ARHGAP42	ABPARTS			HTR2C					CHUK	FOSL1				DDX60	DDX60	BARHL2	C12ORF48			MEGF11												SULT1A4
ACSM5		AGO3	C9ORF11-002	ARHGAP44	ACAS2			HTR5A-AS1					CITED2	FPR1				DEFB112	DEFB112	BBS9	C14ORF1			MEGF9												SVEP1
ACSS1		AGO4	CACNA1D	ARHGAP5	ACBD5			IL1RAPL1					CLCNKA	FTO				DEFB114	DEFB114	BBX	C14ORF105			MFAP1												SYNCRIP
ACSS2		AGPAT1	CARS2	ARHGAP6	ACD			JPH3					CLDN1	GALE				DEFB133	DEFB133	BCAS3	C14ORF39			MPHOSPH6												SYNE2
ACSS3		AGPAT3	CASC3	ARHGEF16	ACMSD			KCNA1					CLDN23	GATA2				DFNB31	DFNB31	BCAT1	C15ORF27			MRPL3												TEK
ACTB		AGPAT4	CASP10	ARHGEF6	ACOT7			KCNA6					CLEC14A	GFPT2				DMBX1	DMBX1	BCHE	C15ORF29			MRPS18A												TERF2
ACTBL2		AGPAT9	CASP12	ARID1B	ACSL6			KCNC1					CLIC3	GK				DMP1	DMP1	BCL2L11	C15ORF33			MYO3B												TFG
ACTG1		AGPS	CASP5	ARL13B	ACSM2B			KCNC2					CLIC5	GK3P				DMRT3	DMRT3	BCL6	C15ORF43			NAALADL2												TLE6
ACTL6A		AGRN	CATSPERG	ARL15	ACTBP4			KCNF1					CMAH	GLI3				DNASE2	DNASE2	BEGAIN	C16ORF48			NARS2												TLR4
ACTL8		AGRP	CC2D1A	ARL4A	ACTN2			KCNH1					CMYA5	GM2A				DRD5	DRD5	BEND5	C16ORF58			NAV2												TMEM100
ACTL9		AGTR1	CCDC129	ARL6	ACVR1			KCNJ9					COL16A1	GNB3				DTNB	DTNB	BHLHE23	C16ORF61			NDUFAF4												TNF
ACTN1		AGTR2	CCDC14	ARL6IP6	ACVR1C			KCNK12					COL17A1	GNB5				DTX3L	DTX3L	BHLHE40	C16ORF70			NFATC2												TNFRSF21
ACTN2		AGXT2L1	CCDC142	ARMC1	ACY1L2			KCNN1					COL3A1	GNPDA1				DYNLRB1	DYNLRB1	BIRC7	C16ORF73			NFE2L2												TNFRSF25
ACTN4		AHDC1	CCDC151	ARPP21	ACYP2			KCNQ3					COL5A1	GPC4				EDC3	EDC3	BLNK	C16ORF75			NKAIN2												TOP1
ACTR1A		AHI1	CCDC160	ARRDC3	ADAL			KCNV1					COL5A2	GPR161				EDN1	EDN1	BMP2K	C16ORF86			NMI												TP53BP1
ACTR2		AHRR	CCDC171	ARRDC4	ADAM12			KIAA1549L					COL6A3	GPR68				EFCAB6	EFCAB6	BMP3	C17ORF66			NOG												TPBG
ACTR3		AHSA2	CCDC27	ARSI	ADAM21			KIF1A					COL8A1	GPR84				EGF	EGF	BMP4	C17ORF80			NOX4												TRADD
ACTR3B		AHSG	CCDC42	ARSJ	ADAM28			KIF3C					COMTD1	GRAMD1C				EGFL6	EGFL6	BMPER	C18ORF34			NPAS3												TUSC3
ACTR5		AHSP	CCDC45	ARX	ADAM6			KIF5A					COPG	GREM1				EIF2AK2	EIF2AK2	BMPR1B	C19ORF45			NRXN3												UCP2
ACTR6		AICDA	CCDC50	ASAP1	ADAMTS19			KIRREL3					CORO6	GSTA1				ELOVL5	ELOVL5	BNC2	C1GALT1			PAK3												UGDH
ACVR1		AIF1	CCDC78	ASB17	ADAMTS20			LGI1					COX17	GSTT1				EMP2	EMP2	BNIP2	C1ORF125			PARD3B												USP6NL
ACVR1B		AIG1	CCDC82	ASB18	ADAMTS3			LHFPL3					CPA1	GYG2				ENTHD1	ENTHD1	BOD1L	C1ORF177			PARK2												USP9X
ACVR1C		AIMP1	CCIN	ASCC3	ADAMTS6			LHFPL4					CPD	HADH				EPN3	EPN3	BPGM	C1ORF212			PAWR												VEGFC
ACVR2A		AIP1	CCM2L	ASCL4	ADAP2			LHX2					CPS1	HBG2				ESF1	ESF1	BTG1	C1ORF216			PCTP												VSIG4
ACVR2B		AIPL1	CCND2	ASTN1	ADCY3			LINC00632					CPT1A	HIPK2				EVC2	EVC2	BTG3	C1QBP			PDE4DIP												WDR19
ACVRL1		AK001582	CD151	ASTN2	ADH4			LINGO1					CRADD	HK2				EVI5L	EVI5L	BTNL8	C1QTNF1			PDHX												WWOX
ACY1		AK021664	CD1C	ASXL2	ADH6			LIX1					CRAT	HK2P1				EVPL	EVPL	BUB3	C20ORF152			PDZRN4												ZDHHC21
ACYP1		AK021876	CD1E	ASXL3	ADHFE1			LMTK3					CREG1	HLA-DPA1				FAM111A	FAM111A	C10ORF137	C20ORF29			PFKP												ZNF703
ACYP2		AK022435	CD244	ATAD2B	ADI1			LPPR4					CRH	HLF				FAM118A	FAM118A	C10ORF140	C21ORF29			PGAP1												ZNF91
ADA		AK025690	CD300A	ATF6	ADNP			LRRC4B					CRHBP	HMGN1				FAM131A	FAM131A	C10ORF76	C2ORF65			PHF14
ADAD1		AK025726	CD300C	ATG10	ADPRHL2			LRRC4C					CRIP2	HMGN3				FAM149B1	FAM149B1	C11ORF34	C2ORF72			PKM2
ADAD2		AK054709	CD3E 11	ATG16L2	ADRBK1			LRRTM2					CRLF3	HOXA9				FAM166A	FAM166A	C11ORF41	C2ORF79			PKN2
ADAL		AK054869	CD46	ATG4A	ADRBK2			LRRTM4					CRTAP	HPS1				FAM178A	FAM178A	C11ORF75	C2ORF81			PLCL1
ADAM10		AK054990	CD55	ATG4C	AEBP2			LRTM2					CSF2RB	HSD17B4				FAM179A	FAM179A	C13ORF15	C3ORF25			PLEKHA5
ADAM12		AK055657	CD58	ATG5	AF075059			LY6H					CSF3R	HSPA6				FAM186B	FAM186B	C14ORF180	C3ORF59			PNLIPRP3
ADAM15		AK055742	CD72	ATOH1	AF086125			MAP1A					CSNK2A1	HSPA7				FAM188A	FAM188A	C16ORF88	C3ORF63			PPIB
ADAM17		AK056683	CD96	ATOH7	AF086142			MAP2					CSNK2A1P	ICAM1				FAM19A2	FAM19A2	C17ORF78	C4ORF19			PPP2CB
ADAM22		AK057335	CDC42	ATP10B	AF238323			MAPK8IP2					CST6	IER3				FAM3B	FAM3B	C19ORF70	C4ORF22			PPP2R2B
ADAM23		AK057471	CDK20	ATP11B	AF380582			MAST1					CSTA	IFI44L				FAM53A	FAM53A	C1D	C4ORF32			PPP3CB
ADAM29		AK090854	CDK5R2	ATP13A5	AFF4			MBP					CTCF	IFIT1				FAM71D	FAM71D	C1ORF129	C4ORF36			PRELID2
ADAM32		AK091254	CDK5RAP2	ATP1A1	AGAP5			MCHR2					CTHRC1	IFITM1				FAM73A	FAM73A	C1ORF31	C5ORF44			PREP
ADAM7		AK093124	CDON	ATP1A2	AGBL1			MEGF10					CTNNBIP1	IFITM2				FAM96B	FAM96B	C1ORF49	C6ORF100			PTER
ADAM8		AK093940	CEACAM1	ATP1B1	AGBL4			MEPE					CTSC	IGFBP2				FAR2	FAR2	C1ORF94	C6ORF134			PVRL3
ADAM9		AK095014	CEACAM3	ATP2B1	AGER			MGAT5B					CTSF	IGFBP5				FAS	FAS	C20ORF79	C6ORF136			PXDNL
ADAMDEC1		AK095285	CEACAM5	ATP5G3	AGL			MOBP					CUL2	IGL@				FBF1	FBF1	C2ORF66	C6ORF153			RAG2
ADAMTS10		AK095585	CEL	ATP5J	AGMAT			MOG					CUL3	IGLC1				FBXO44	FBXO44	C2ORF71	C6ORF170			RALB
ADAMTS12		AK096849	CEMP1	ATP6AP1L	AGPAT1			MT3					CX3CR1	IGLC2				FCRL3	FCRL3	C3ORF38	C6ORF174			RASGEF1B
ADAMTS13		AK097624	CENPE	ATP6V0A1	AGPS			MYT1L					CXCL14	IGLC3				FCRL5	FCRL5	C3ORF58	C6ORF186			RELN
ADAMTS14		AK097625	CEP164	ATP8A2	AGRP			NAPB					CXCL9	IGLJ3				FETUB	FETUB	C3ORF64	C6ORF223			RFC3
ADAMTS15		AK097922	CEP250	ATP9A	AHDC1			NCAN					CYB5R3	IGLV1-40				FLT3LG	FLT3LG	C4ORF32	C6ORF47			RGS3
ADAMTS18		AK098560	CEP290	ATPAF1-AS1	AHI1			NCDN					CYCS	IGLV1-44				FMNL2	FMNL2	C4ORF34	C6ORF58			RHOBTB1
ADAMTS2		AK123368	CEP295	ATRNL1	AIF1			NECAB1					CYP11A1	IGLV2-11				FN1	FN1	C5ORF15	C7ORF44			RPA3
ADAMTS20		AK123834	CES1	AUTS2	AIG1			NETO1					CYP19A1	IGLV3-21				FOXJ2	FOXJ2	C5ORF55	C7ORF55			RPLP1
ADAMTS3		AK123889	CES2	AWAT2	AIP1			NEUROD2					CYP26A1	IKBKE				FPR2	FPR2	C6ORF170	C7ORF62			RSRC1
ADAMTS4		AK125818	CES3	AXIN2	AK001582			NEUROD6					CYP2J2	IL11				FRMD4B	FRMD4B	C6ORF191	C8ORF34			SCAPER
ADAMTS5		AK125932	CES4A	AZI2	AK021664			NIM1K					DAB2	IL13RA2				FRMD7	FRMD7	C6ORF203	C8ORF46			SCG2
ADAMTS6		AK126001	CFAP58	B3GALT1	AK021876			NKAIN2					DBI	IL1B				FRYL	FRYL	C7ORF10	C9			SCLT1
ADAMTS7		AK127270	CFB	B3GALT2	AK022435			NPTX1					DCN	IL1RL1				FSTL5	FSTL5	C7ORF42	C9ORF102			SEMA6A
ADAMTS9		AK127889	CFH	B3GALTL	AK025690			NPTXR					DDIT4	IL24				FTSJ3	FTSJ3	C8ORF4	C9ORF16			42256
ADAMTSL1		AK291749	CGA	B3GAT2	AK025726			NR2E1					DDR1	IL32				FUBP1	FUBP1	C8ORF42	C9ORF5			SERPINB8
ADAMTSL3		AK293020	CGN	BACH1	AK054709			NRGN					DDX39	IL4R				FURIN	FURIN	C8ORF48	C9ORF66			SGCZ
ADAMTSL4		AK307870	CHAF1B	BACH2	AK054869			NRSN1					DEFA1	IL6				FXYD2	FXYD2	C8ORF83	CA7			SGIP1
ADAMTSL5		AK309255	CHPT1	BAGE	AK054990			NRXN1					DEFA1B	IL8				GARS	GARS	C8ORF85	CACHD1			SLC25A21
ADAP1		AK309286	CHRNA1	BAI3	AK055657			NRXN2					DEPDC1B	ILK				GCNT2	GCNT2	C9ORF102	CACNA1C			SLC25A36
ADAR		AK309393	CHST13	BAIAP2L2	AK055742			NSF					DERL3	ITGBL1				GFRA1	GFRA1	C9ORF123	CACNB4			SLC30A9
ADARB1		AK310027	CHST5	BAMBI	AK056683			NTSR2					DHRS9	ITPR1				GGN	GGN	C9ORF3	CADM2			SLC39A10
ADARB2		AK310228	CIB1	BARD1	AK057335			OLFM1					DHX35	ITPRIP				GJD4	GJD4	CACHD1	CAMK2G			SLC4A10
ADAT1		AK310438	CLCA4	BARHL2	AK057471			OLFM3					DHX9	JAG1				GLB1L2	GLB1L2	CACNA1E	CAMK4			SLC9A9
ADAT2		AK310441	CLDN11	BARX2	AK090854			OLIG1					DIP2A	JUNB				GLG1	GLG1	CACNG3	CANT1			SMARCA2
ADC		AK310497	CLEC12A	BBIP1	AK091254			OLIG2					DIRC2	KCNAB1				GMCL1	GMCL1	CACYBP	CAPN3			SMPD3
ADCK1		AK311181	CLEC4A	BBOX1	AK093124			OPALIN					DISP2	KCNH2				GOLGA4	GOLGA4	CADM1	CAPN6			SNX7
ADCK2		AK311660	CLIC3	BBS9	AK093940			OPCML					DKK3	KCNK3				GPBP1	GPBP1	CADM2	CARD16			SOCS6
ADCK4		AK311729	CLK3	BBX	AK095014			OR14I1					DNAJB11	KCNMA1				GPR39	GPR39	CALCOCO1	CASC4			SORCS1
ADCK5		AK3L1	CLMN	BC068290	AK095285			P2RY12					DNAJC3	KDR				GPR77	GPR77	CALCR	CASP1			SORCS3
ADCY1		AK3L2	CLMP	BCAS3	AK095585			PACSIN1					DNASE1	KIAA1199				GTF3C6	GTF3C6	CALD1	CASP12			SP4
ADCY10		AK4	CNDP2	BCAT1	AK096849			PAQR6					DNMT1	KIF3B				GTPBP2	GTPBP2	CALU	CASP4			SPAG17
ADCY2		AK8	CNEP1R1	BCHE	AK097624			PCDH8					DOCK5	KLF7				GUCY1B3	GUCY1B3	CAMK1G	CASP5			SS18
ADCY3		AKAP10	CNIH4	BCL11A	AK097625			PCDH9					DPEP2	KRT17				GZMA	GZMA	CAMTA1	CAST			ST8SIA6
ADCY4		AKAP11	CNNM2	BCL11B	AK097922			PCDHA5					DPP4	KRT17P3				HACL1	HACL1	CAPN13	CATSPER2			STT3B
ADCY5		AKAP12	COBL	BCL2L11	AK098560			PCDHGA10					DPYSL3	KRT7				HAP1	HAP1	CAPN3	CCDC102B			STX8
ADCY6		AKAP13	COG6	BCL6	AK123834			PCDHGB1					DTL	LAMA2				HEATR6	HEATR6	CAPN7	CCDC110			SUCLG1
ADCY8		AKAP4	COG8	BCOR	AK123889			PCDHGC4					DTYMK	LDOC1				HECTD2	HECTD2	CAPRIN1	CCDC132			SUCLG2
ADCY9		AKAP6	COL25A1	BDP1	AK125818			PCDHGC5					EBI3	LEPR				HERC2	HERC2	CAPZA2	CCDC138			SV2B
ADD1		AKD1	COL4A3	BEGAIN	AK125932			PDYN					ECE2	LGMN				HLA-DQA1	HLA-DQA1	CAPZB	CCDC150			SYT4
ADD2		AKD2	COL4A3BP	BEND5	AK126001			PDZD4					EEF1A1	LIF				HLA-G	HLA-G	CARD11	CCDC152			TBC1D5
ADD3		AKR1B15	COL4A4	BET1	AK127889			PEX5L					EEF1A1P24	LILRA5				HMGCR	HMGCR	CASC4	CCDC18			TBX2
ADH5		AKR1D1	COL4A5	BHLHE22	AK291749			PGM2L1					EEF1A1P5	LILRB1				HOXB6	HOXB6	CASK	CCDC25			TCF12
ADH5P4		AKR1E2	COL4A6	BHLHE23	AK293020			PLP1					EEF1A1P9	LILRB5				HPS1	HPS1	CASZ1	CCDC52			TFCP2L1
ADI1		AKT2	COQ3-002	BHLHE40	AK307870			PMP2					EFEMP1	LIMK2				HPS3	HPS3	CBLB	CCDC63			TMCO7
ADIG		AKT3	CPOX	BIRC7	AK309255			PNMA2					EFHD1	LIPG				HSD17B2	HSD17B2	CBR4	CCDC66			TMEFF2
ADIPOR2		AL050203	CPSF4L	BIVM-ERCC5	AK309286			POU3F2					EFNA4	LOC100127984				HTRA4	HTRA4	CBWD6	CCDC68			TMEM156
ADK		AL831889	CRB1	BLID	AK309393			PRKAR1B					EGFL7	LOC100132771				HYAL3	HYAL3	CBX4	CCDC80			TNS1
ADM		AL832227	CREM	BLNK	AK310027			PRKCG					EGFR	LOC389873				HYOU1	HYOU1	CCDC141	CCNB2			TPH2
ADM2		ALCAM	CRISP1	BMP2	AK310438			PRMT8					EIF2AK2	LOC653354				IFNAR2	IFNAR2	CCDC41	CCNDBP1			TPK1
ADNP		ALDH16A1	CRNN	BMP2K	AK310441			PRR18					ENG	LOC653506				IFT74	IFT74	CCDC90B	CCNG2			TPRG1
ADNP2		ALDH1A2	CRYBA2	BMP3	AK310497			PSD2					ENSA	LTF				IGF1R	IGF1R	CCDC99	CCNI2			TRIM42
ADO		ALDH1A3	CRYGN	BMP4	AK311181			PTPN5					EP300	MAFF				IGSF1	IGSF1	CCR7	CCNT2			TTLL5
ADORA3		ALDH1B1	CSF1	BMPER	AK311660			RAB3A					EPAS1	MAMDC2				IL12B	IL12B	CCT6B	CCNY			TUBA3C
ADPGK		ALDH6A1	CSNK1G2	BMPR1B	AK311729			RAB6B					EPHB3	MAOA				IL13	IL13	CCT8	CD164			TUSC3
ADPRH		ALDH7A1	CSTF2T	BMPR2	AK3L1			RASL10A					EPS8L1	MAPK10				IL18RAP	IL18RAP	CD47	CD200			UBE2CBP
ADPRHL2		ALG1	CT47B1-001	BNC2	AK3L2			RGR					ERBB2	MAPKAPK3				IL3RA	IL3RA	CD59	CD2AP			UBE2E3
ADRA1A		ALG10	CTD-3064H18.4	BNIP2	AKD1			RIMS3					ERO1L	MDH2				INHA	INHA	CD82	CDAN1			UFM1
ADRA2C		ALG12	CTGF	BOD1L	AKD2			RIPPLY2					EXPH5	MEF2C				IRAK1	IRAK1	CDC27	CDC14B			UGT8
ADRB2		ALG1L	CTSG	BPGM	AKR1D1			RIT2					F13A1	METRNL				IRF3	IRF3	CDC42EP4	CDC42BPG			UNC5D
ADRBK1		ALG1L9P	CUL7	BRD1	AKT2			RLBP1					F2RL1	METTL1				ISCA2	ISCA2	CDC5L	CDC42EP4			USP25
ADRBK2		ALK	CUL9	BRMS1L	AL050203			RNF103-CHMP3					FABP4	MFAP5				ISM1	ISM1	CDCA7	CDC45			USP31
ADRM1		ALMS1	CX40.1	BTBD9	AL831889			RPH3A					FADS1	MIDN				ISPD	ISPD	CDCA7L	CDH1			UTRN
ADSS		ALMS1P	CXCR4	BTG1	AL832227			RPRML					FAM109B	MITF				ITFG1	ITFG1	CDH10	CDH10			VPS4A
AE01		ALPK1	CYB5R3	BTG3	ALDH1A3			RTN1					FAM46A	MLH3				ITGA3	ITGA3	CDH12	CDH12			VWA5B1
AEBP1		ALS2	CYBB	BTG4	ALDH6A1			RUNDC3A					FAM49A	MMP1				ITGB1	ITGB1	CDH18	CDH18			WDR19
AEBP2		ALS2CL	CYP2C8	BTNL3	ALG12			SCG3					FBN2	MMP11				KCNAB1	KCNAB1	CDH19	CDH3			WT1
AEN		ALS2CR19	DACH1	BTNL8	ALG1L9P			SCN2A					FBXO3	MMP17				KCNH3	KCNH3	CDH20	CDH5			WWOX
AFAP1		ALX1	DAXX	BUB3	ALK			SCN3B					FCER1G	MMP3				KCNJ6	KCNJ6	CDH22	CDK5RAP2			XRN2
AFAP1L1		ALX4	DCXR 17	C10ORF105	ALMS1			SCRT1					FCGBP	MPPE1				KCNV2	KCNV2	CDH23	CDKN2C			ZBTB20
AFF2		AMBN	DDX60	C10ORF137	ALMS1P			SEPT3					FCGR1A	MRPL12				KDM1A	KDM1A	CDH26	CDR2			ZFP90
AFF3		AMDHD2	DEFA5	C10ORF140	ALS2CR19			SERPINI1					FCGR1C	MRPL40				KIAA0319L	KIAA0319L	CDH4	CENPB			ZHX3
AFF4		AMELX	DEFB1 8	C10ORF25	AMBN			SEZ6					FCGR2B	MSC				KIAA0391	KIAA0391	CDH5	CENPE			ZMYND11
AFG3L2		AMMECR1	DEFB109P1B	C10ORF76	AMTN			SH3GL2					FCGR2C	MT1A				KIAA0753	KIAA0753	CDH6	CENPF			ZNF358
AFP		AMPD3	DEFB110	C11ORF34	ANAPC15			SHISA7					FEZ2	MT1F				KIAA0922	KIAA0922	CDH7	CEP152			ZNF407
AFTPH		AMPH	DEFB112	C11ORF41	ANAPC4			SLC12A5					FGFBP1	MT1G				KIAA1324L	KIAA1324L	CDH9	CEP192			ZNF720
AG2		AMTN	DEFB113	C11ORF75	ANK2			SLC17A6					FHL1	MT1M				KIF19	KIF19	CDK13	CEP350			ZP4
AGA		AMY1B	DEFB114	C11ORF87	ANKAR			SLC17A7					FKBP1A	MT1X				KIF26B	KIF26B	CDK14	CEP55			ZRANB2
AGAP1		AMZ2	DEFB124	C13ORF15	ANKFN1			SLC1A2					FKBP2	MT2A				KIF2B	KIF2B	CDK17	CES2
AGAP2		ANAPC1	DEFB133	C13ORF16	ANKRA2			SLC1A3					FLJ25996	MT3				KLC4	KLC4	CDK5RAP2	CES3
AGAP3		ANAPC15	DENND3	C14ORF180	ANKRD1			SLC32A1					FLNB	MX1				KLHDC3	KLHDC3	CDKAL1	CES8
AGBL1		ANAPC4	DFNB31	C15ORF61	ANKRD13D			SLC35F1					FLT1	MX2				KPTN	KPTN	CDKL5	CHCHD1
AGBL2		ANG	DHDH	C16ORF62	ANKRD15			SLC39A12					FLT4	MXD1				KRT8	KRT8	CDKN1C	CHD3
AGBL3		ANGEL1	DHX35	C16ORF88	ANKRD30B			SLC4A10					FNDC3A	MYOM1				LARP4	LARP4	CDKN3	CHD5
AGBL4		ANGPT1	DMBX1	C17ORF67	ANKRD37			SLC6A17					FOSB	N4BP3				LEP	LEP	CDNF	CHN2
AGBL5		ANK2	DMKN	C17ORF78	ANKRD44			SLC7A14					FOXC1	NAMPT				LETM1	LETM1	CDS2	CHORDC1
AGER		ANKAR	DMP1	C18ORF62	ANKRD7			SLC8A2					FRAT1	NBEAL2				LHX9	LHX9	CEBPG	CHRDL1
AGFG1		ANKDD1B	DMRT3	C19ORF70	ANKS1A			SLCO1C1					FRZB	NEFL				LNPEP	LNPEP	CELF2	CHRNB3
AGGF1		ANKFN1	DNAH12	C1D	ANKS1B			SLIT1					FSTL3	NEK7				LOXL2	LOXL2	CEP152	CHST10
AGK		ANKRA2	DNAH2	C1QL3	ANO2			SLITRK1					FTL	NFATC2IP				LPA	LPA	CEP164	CHTF8
AGL		ANKRD1	DNAI1	C1QTNF9	ANO3			SMIM17					FTLP2	NFATC3				LRCH3	LRCH3	CEP170	CIRH1A
AGPAT2		ANKRD11	DNASE2	C1ORF129	ANO6			SMIM18					G6PC3	NFATC4				LRP1	LRP1	CEP57	CISD1
AGPAT4		ANKRD13D	DNASE2B	C1ORF31	ANP32A			SNAP25					GABRB1	NFE2				LRPPRC	LRPPRC	CERKL	CIZ1
AGPAT5		ANKRD15	DRD5	C1ORF49	ANTXR1			SNCB					GANAB	NFIB				LRRC37B	LRRC37B	CETN3	CKS1B
AGPAT6		ANKRD30B	DSG1 18	C1ORF87	ANTXR2			SOGA3					GAS1	NFKBIA				LRRC48	LRRC48	CGB2	CLASP1
AGPAT9		ANKRD31	DSG3	C1ORF94	ANUBL1			SOX11					GATA2	NNMT				LRRIQ3	LRRIQ3	CGGBP1	CLCF1
AGPHD1		ANKRD32	DTNB	C20ORF79	ANXA3			SOX8					GBA	NPIP				LRRK1	LRRK1	CGNL1	CLCN7
AGPS		ANKRD37	DTX3L	C2ORF66	ANXA7			SPRN					GCA	NPPB				LTV1	LTV1	CHCHD2	CLDN5
AGR2		ANKRD44	DUSP7	C2ORF71	AP4E1			SRRM4					GCOM1	NR1H2				LZTS1	LZTS1	CHD9	CLDN8
AGR3		ANKRD7	DUXAP8	C3ORF26	APBA2			ST18					GDF15	NR2F2				MACROD2	MACROD2	CHODL	CLEC12A
AGRN		ANKS1A	DYNAP	C3ORF38	APBB1IP			ST8SIA3					GGA1	NR4A1				MAD1L1	MAD1L1	CHRDL1	CLEC12B
AGRP		ANKS1B	DYNC2LI1	C3ORF58	APC			STMN4					GGH	NRG1				MAGEB6	MAGEB6	CHRFAM7A	CLGN
AGT		ANKZF1	DYNLRB1	C3ORF64	APCDD1			STX1B					GH2	NRXN3				MAGEF1	MAGEF1	CHRM2	CLIC1
AGTPBP1		ANO2	EDC3	C3ORF80	APCL			STXBP1					GIMAP6	NUMA1				MALL	MALL	CHRNA1	CLK3
AGTR2		ANO3	EDN1	C4ORF32	APIP			SULT4A1					GJA1	OAS2				MAML1	MAML1	CHRNA10	CLN5
AGTRAP		ANO6	EFCAB6	C4ORF34	APLP2			SV2A					GJA4	OLFM1				MAP3K6	MAP3K6	CHRNA7	CLOCK
AGXT2L2		ANP32A	EFHC2	C4ORF52	APOBEC4			SV2B					GJA5	OMD				MAPK8IP2	MAPK8IP2	CHST2	CMPK1
AHCTF1		ANTXR1	EFHD2	C5ORF15	APOC2			SVOP					GM2A	OSM				MARCKSL1	MARCKSL1	CHST9	CMTM2
AHCTF1P1		ANTXR2	EGF	C5ORF38	APOC4			SYN1					GMPPA	OXTR				MAST4	MAST4	CITED2	CMTM4
AHCY		ANUBL1	EGFL6	C5ORF43	APOM			SYP					GNA13	P2RY14				MCRS1	MCRS1	CLCN2	CNTD2
AHDC1		ANXA1	EGFL8	C5ORF55	APTX			SYT1					GNLY	PAMR1				MEA1	MEA1	CLEC3A	CNTLN
AHI1		ANXA2	EIF2AK2	C5ORF63	AQP10			SYT11					GPR116	PCDH7				MEF2D	MEF2D	CLINT1	CNTN6
AHNAK		ANXA3	ELOVL5	C6ORF105	ARC41			SYT3					GPR126	PCSK1				MEGF6	MEGF6	CLYBL	CNTNAP3
AHNAK2		ANXA7	EMP1	C6ORF138	ARFGAP1			SYT5					GPR68	PCYOX1				MEIG1	MEIG1	CMC1	CNTROB
AHR		AOAH	EMP1 12	C6ORF170	ARH3			TAGLN3					GRINL1A	PDE4B				MFSD5	MFSD5	CMPK2	COG1
AHRR		AP000679.2	EMP2	C6ORF191	ARHGAP15			TBR1					GRINL1B	PDIA6				MFSD7	MFSD7	CNKSR2	COG5
AHSA1		AP2B1	EMP2 16	C6ORF203	ARHGAP26			TMEFF1					GRN	PDPN				MGAT5B	MGAT5B	CNKSR3	COG8
AHSA2		AP3B1	EMR3	C7ORF10	ARHGEF18			TMEM132D					GSTA3	PDZRN3				MKL2	MKL2	CNOT4	COL20A1
AIDA		AP3B2	ENTHD1	C7ORF11	ARHGEF38			TMEM151A					GSTM2	PDZRN4				MMRN2	MMRN2	CNR1	COL21A1
AIFM1		AP4E1	EPB41	C7ORF42	ARHGEF9			TMEM151B					GSTO1	PFKFB3				MOGAT1	MOGAT1	CNTLN	COL22A1
AIFM3		AP5Z1	EPB42	C7ORF66	ARID3B			TMEM235					GTF2E1	PFKFB4				MORN3	MORN3	CNTN3	COL25A1
AIG1		APAF1	EPN3	C8B	ARIH1			TMEM257					GUCA2A	PHACTR2				MRPL2	MRPL2	CNTN5	COL28A1
AIM1		APBA1	EPO	C8ORF4	ARL4D			TMEM59L					GUCY1A3	PHB2				MRPL39	MRPL39	CNTN6	COL4A3BP
AIM1L		APBA2	EQTN-002	C8ORF42	ARL5A			TMEM88B					H3F3A	PIGC				MRPS15	MRPS15	CNTNAP3B	COL8A1
AIM2		APBB1IP	ESF1	C8ORF48	ARMC3			TMOD2					H3F3B	PIGH				MRPS9	MRPS9	COBL	COLEC12
AIMP1		APC	EVC2	C8ORF83	ARPC5			TNR					HBB	PIM1				MTIF2	MTIF2	COG6	COMMD10
AIMP2		APCDD1	EVI5L	C8ORF85	ART3			TPPP					HBEGF	PITPNA				MTR	MTR	COL10A1	COMMD3
AIP		APCL	EVPL	C9ORF102	AS3MT			TRIM67					HECW2	PITPNM1				MUCL1	MUCL1	COL19A1	COPB2
AIRE		API5	FAM10A5	C9ORF11	ASB12			TRIM9					HES1	PLA2G2A				MYO18B	MYO18B	COL1A2	COPS2
AJAP1		APIP	FAM111A	C9ORF123	ASB17			TTC9B					HES2	PLAUR				NDUFB2	NDUFB2	COL25A1	COPS4
AK1		APLP2	FAM111B	C9ORF3	ASB3			TUBB2A					HEXB	PLCL1				NDUFB4	NDUFB4	COL8A1	COPS5
AK2		APOA1	FAM118A	C9ORF57	ASNSD1			TUBB2B					HHEX	PLIN2				NDUFC2	NDUFC2	COMMD10	COQ4
AK3L1		APOB	FAM131A	CA10	ASPH			VGF					HIAT1	PLIN3				NDUFS2	NDUFS2	COQ3	COX4I1
AK3L2		APOBEC3	FAM149B1	CA8	ASTN2			VSTM2B					HINT2	PLK3				NDUFS3	NDUFS3	CORO6	COX4NB
AK5		APOBEC3B	FAM157A	CACHD1	ATAD1			VWC2L					HIST1H4A	PNP				NDUFS5	NDUFS5	COX6C	COX5A
AK7		APOBEC3G	FAM166A	CACNA1E	ATAD3A			XKR4					HIST1H4B	PPM1A				NEURL2	NEURL2	COX7C	CPSF3L
AKAP1		APOBEC3H	FAM178A	CACNA2D2	ATAD5			XKR7					HIST1H4C	PPP1R14C				NEXN	NEXN	CPM	CPSF4
AKAP10		APOBEC4	FAM179A	CACNA2D3	ATF2			ZDHHC22					HIST1H4D	PPP1R3C				NFASC	NFASC	CPNE6	CPSF4L
AKAP11		APOC1	FAM184A	CACNG3	ATF6								HIST1H4E	PPP3CB				NFIB	NFIB	CPNE7	CPT2
AKAP12		APOC2	FAM186B	CACYBP	ATF6B								HIST1H4F	PRKAR1B				NLRP1	NLRP1	CPSF2	CRAMP1L
AKAP13		APOC4	FAM188A	CADM1	ATF7								HIST1H4H	PRKCA				NOSIP	NOSIP	CPSF6	CRAT
AKAP14		APOD	FAM19A2	CADM2	ATG3								HIST1H4I	PRKCD				NPTXR	NPTXR	CRB2	CRELD2
AKAP3		APOD 3	FAM36A	CALCA	ATMIN								HIST1H4J	PROK2				NRBP2	NRBP2	CRBN	CRH
AKAP7		APOL1	FAM3B	CALCB	ATP11B								HIST1H4K	PRPS2				NT5C2	NT5C2	CREB1	CRIP1
AKAP8		APOL2	FAM46D	CALCOCO1	ATP1A1								HIST1H4L	PRSS22				NUDT21	NUDT21	CREBL2	CRIP2
AKAP8L		APOL3	FAM47E-STBD1	CALCR	ATP1B1								HIST2H4A	PSMD9				NUP153	NUP153	CRH	CRIP3
AKAP9		APOL4	FAM53A	CALD1	ATP1BL1								HIST2H4B	PTGER3				NUP62	NUP62	CRIM1	CSK
AKD1		APOL5	FAM66B	CALML4	ATP6V0D1								HIST4H4	PTGES				NUP88	NUP88	CRYZ	CSMD3
AKNAD1		APOM	FAM71D	CALU	ATP6V0D2								HK2	PTGS2				NVL	NVL	CSDE1	CSNK1G1
AKR1A1		APP	FAM73A	CAMK1G	ATP6V1D								HK2P1	PTPN6				OAS1	OAS1	CSF3R	CSNK2B
AKR1B1		APPBP2	FAM83A	CAMK2D	ATP6V1G2								HLA-DQA1	PTPRB				OPN4	OPN4	CSMD3	CSRP1
AKR1C4		APTX	FAM86B2	CAMK2N1	ATP8A2								HLA-DRA	PTX3				OR11H13P	OR11H13P	CSNK1G1	CSTF3
AKR1E2		AQP10	FAM90A5P	CAMKMT	ATP8B2								HLF	PVRL2				OR51M1	OR51M1	CSNK1G3	CTCF
AKR7A2		AQP3	FAM92B	CAMTA1	ATPAF1								HMHA1	PYGB				OSBPL3	OSBPL3	CSNK2A1	CTDSPL2
AKT1		AR	FAM96B	CAND1	ATPBD4								HMOX1	RAB4A				OXA1L	OXA1L	CSRNP3	CTNNA3
AKT1S1		ARAP1	FAM9C	CAPN13	ATRNL1								HOXA4	RARRES1				P4HA3	P4HA3	CSRP2	CTTNBP2
AKT2		ARAP2	FAR2	CAPN3	ATXN2								HOXA7	RIN1				PAN3	PAN3	CSTF2	CTTNBP2NL
AKT3		ARAP3	FAR2P2	CAPN7	AUH								HOXB5	ROCK1				PAPPA	PAPPA	CSTF2T	CUL2
AKTIP		ARC41	FAS	CAPRIN1	AUTS2								HOXC6	ROCK1P1				PCDHGA1	PCDHGA1	CTAGE5	CUL7
ALAD		ARF1	FBF1	CAPRIN2	AVPR1A								HPGD	RPS6KA2				PCGF1	PCGF1	CTBP2	CUX2
ALAS1		ARFGAP1	FBXL18	CAPZA2	AX721251								HPSE	RRBP1				PCNT	PCNT	CTDSPL2	CXCL11
ALB		ARFGAP2	FBXL21	CAPZA3	AX746492								HSD17B1	RUNX1				PCNXL3	PCNXL3	CTNNA3	CXCR7
ALCAM		ARFGAP3	FBXO39	CAPZB	AX746620								HSD17B2	S100A8				PCSK7	PCSK7	CTNNB1	CXORF59
ALDH16A1		ARFGEF1	FBXO44	CARD11	AX747090								HSD17B4	S100A9				PDE1B	PDE1B	CTNNBL1	CYB5B
ALDH18A1		ARGLU1	FCER1G	CASC4	AX747255								HSP90B1	S100P				PDLIM3	PDLIM3	CTPS2	CYB5D2
ALDH1A2		ARH3	FCGRT	CASK	AX747383								HSPA14	SAA1				PDPK1	PDPK1	CTTNBP2NL	CYB5R4
ALDH1A3		ARHGAP10	FCRL3	CASQ2	AX747633								HSPA1A	SATB1				PHYHD1	PHYHD1	CUL1	CYP39A1
ALDH1B1		ARHGAP11A	FCRL5	CASZ1	AX747993								HSPA1B	SCARB1				PIGQ	PIGQ	CWC22	CYP4B1
ALDH1L1		ARHGAP11B	FETUB	CBLB	AX748030								HSPA6	SEC24C				PIGX	PIGX	CWC27	CYP4Z1
ALDH1L2		ARHGAP15	FEV	CBLN1	AX748135								HSPA7	SELE				PIH1D1	PIH1D1	CXADR	CYTSB
ALDH3A2		ARHGAP18	FGA	CBLN2	AX748294								HTRA1	SELENBP1				PIWIL1	PIWIL1	CXORF23	D4S234E
ALDH3B1		ARHGAP20	FHOD1	CBLN4	AXIN2								HTRA4	SEMA6B				PKMYT1	PKMYT1	CYB5B	DAPK1
ALDH4A1		ARHGAP21	FLJ11331	CBR4	AY726562								ID1	SEPHS1				PLA2G2A	PLA2G2A	CYBRD1	DARS
ALDH5A1		ARHGAP23	FLJ11856	CBWD6	AY748447								IDH1	SEPP1				PLD1	PLD1	CYLD	DBT
ALDH7A1		ARHGAP26	FLJ20850	CBX4	AY927633								IFITM1	SERPINA3				PLG	PLG	CYP1B1	DCC
ALDH9A1		ARHGAP42	FLJ33814	CCDC141	B3GNT9								IFITM2	SERPINE1				PNLIP	PNLIP	CYP26B1	DCP2
ALDOA		ARHGAP44	FLJ35880	CCDC41	BAGE2								IGF1	SERPINE2				PNPLA7	PNPLA7	CYP7B1	DCTN1
ALG1		ARHGAP5	FLJ38281	CCDC90B	BAT1								IGFBP1	SERPINF2				POLE2	POLE2	CYR61	DCTN4
ALG10		ARHGAP6	FLJ45079	CCDC99	BAT2								IGFBP3	SERTAD1				POLH	POLH	CYYR1	DCTN6
ALG10B		ARHGEF16	FLT3LG	CCNH	BAT3								IGFBP6	SLA				POM121L2	POM121L2	DAAM1	DDAH2
ALG13		ARHGEF18	FMNL2	CCR7	BAT4								IGSF6	SLC11A1				POTEG	POTEG	DAB2	DDO
ALG2		ARHGEF2	FN1	CCRN4L	BAT5								IGSF8	SLC12A2				PPFIBP2	PPFIBP2	DACT1	DDX10
ALG3		ARHGEF38	FNBP1	CCT6B	BBS4								IL11	SLC16A10				PPM1N	PPM1N	DAD1	DDX11
ALG5		ARHGEF6	FNDC8	CCT8	BBS9								IL1R2	SLC16A3				PPP1R13L	PPP1R13L	DAPL1	DDX5
ALG8		ARHGEF9	FOLR1	CD180	BC005018								IL2RB	SLC25A1				PPP2R1B	PPP2R1B	DBX1	DECR1
ALG9		ARID1B	FOXI1	CD1D	BC007896								IL6ST	SLC25A37				PRG2	PRG2	DCAF17	DEPDC7
ALK		ARID2	FOXJ2	CD40	BC009198								INHA	SLC28A1				PRMT1	PRMT1	DCAF4	DET1
ALKBH1		ARID3B	FPR2	CD40LG	BC011773								INHBA	SLC2A3				PRPF40B	PRPF40B	DCBLD1	DHRS7
ALKBH2		ARIH1	FRMD4B	CD44	BC012949								INMT	SLC2A5				PRR12	PRR12	DCBLD2	DHX16
ALKBH3		ARL13B	FRMD7	CD47	BC030591								INSL4	SLC38A5				PRRG2	PRRG2	DCC	DIAPH3
ALKBH4		ARL15	FRYL	CD59	BC030765								IRF3	SLC39A14				PSMB2	PSMB2	DCDC5	DKFZP781G0119
ALKBH5		ARL2	FSCN2	CD69	BC031254								IRF7	SLC6A8				PTH1R	PTH1R	DCP2	DLG2
ALKBH7		ARL2BP	FSCN3	CD82	BC031259								ISG15	SLC7A4				PTK7	PTK7	DCTD	DLGAP3
ALKBH8		ARL4A	FSTL5	CD83	BC032894								ISYNA1	SLC7A5				PTPN3	PTPN3	DCUN1D1	DNA2
ALLC		ARL4D	FTSJ3	CD96	BC033370								ITGAL	SLK				PTPRD	PTPRD	DDX1	DNAH14
ALMS1		ARL5A	FUBP1	CDC14C	BC033546								ITGAV	SMAD3				PTPRK	PTPRK	DDX10	DNAH7
ALOX12		ARL6	FURIN	CDC27	BC034424								ITGB3	SNX1				PURG	PURG	DDX18	DNAJA1
ALOX15		ARL6IP6	FXYD2	CDC42EP4	BC034795								ITGB8	SOCS3				QKI	QKI	DDX20	DNAJA3
ALOX5		ARMC1	GAL3ST2	CDC5L	BC035099								JAG1	SOD2				RABL3	RABL3	DDX53	DNAJC1
ALOXE3		ARMC3	GARS	CDCA7	BC035647								JUN	SORL1				RAD51AP2	RAD51AP2	DDX54	DNAJC12
ALPI		ARMC9	GCNT2	CDCA7L	BC036345								KCNN4	SPHAR				RAVER2	RAVER2	DEDD2	DNAJC16
ALPK1		ARNT2	GDA	CDH10	BC037861								KIAA0020	SPINK5				RB1CC1	RB1CC1	DEFB112	DNAJC9
ALPK2		ARPC1A	GFRA1	CDH11	BC037865								KIAA0907	SPINT1				RCN3	RCN3	DEFB118	DNM1L
ALPK3		ARPC1B	GGN	CDH12	BC039527								KIAA1245	SPOCK2				REC8	REC8	DEPDC1B	DNTT
ALPL		ARPC5	GGNBP1	CDH13	BC040219								KIAA1598	SQSTM1				REPIN1	REPIN1	DGKG	DOCK3
ALPP		ARPP21	GJB7	CDH17	BC041003								KIF5B	SRPRB				RET	RET	DHFRL1	DOCK8
ALPPL2		ARRDC3	GJD4	CDH18	BC042472								KIT	SRPX				RFX5	RFX5	DHRS9	DOK1
ALS2		ARRDC4	GLB1L2	CDH19	BC042946								KLF10	STAT5B				RG9MTD1	RG9MTD1	DHX15	DOK6
ALS2CL		ARSI	GLG1	CDH2	BC042994								KLF2	STC1				RGPD5	RGPD5	DIAPH2	DOM3Z
ALS2CR11		ARSJ	GMCL1	CDH20	BC043177								KLF5	STEAP1				RGPD6	RGPD6	DIAPH3	DPEP2
ALS2CR12		ART3	GML	CDH22	BC047911								KLF9	STXBP2				RHBDD3	RHBDD3	DIO2	DPM1
ALS2CR4		ARX	GOLGA4	CDH23	BC048118								KREMEN1	SVIL				RIPK1	RIPK1	DIP2C	DPM2
ALS2CR8		AS3MT	GOLGA8F	CDH26	BC052612								KRT19	SYN1				RNASEL	RNASEL	DISC1	DPP10
ALX1		ASAP1	GOLGA8G	CDH4	BC053950								KRT23	SYNM				RNF144A	RNF144A	DKK2	DPYD
AMBRA1		ASB12	GP2	CDH5	BC062349								KRT6A	TACSTD2				RNF19B	RNF19B	DLG2	DQX1
AMD1		ASB17	GPA33	CDH6	BC064385								KRT8	TCF7L2				RNF40	RNF40	DLGAP2	DRD5
AMDHD1		ASB18	GPBP1	CDH7	BC066982								KRT8P9	TEAD4				ROBO1	ROBO1	DLGAP4	DRG1
AMDHD2		ASB3	GPR123	CDH8	BC070365								KYNU	TERT				RORA	RORA	DLX2	DSTYK
AMFR		ASCC3	GPR39	CDH9	BC073807								LAIR2	TFPI2				RPL13A	RPL13A	DLX6	DTNA
AMICA1		ASCL4	GPR77	CDHR3	BC080555								LAMA3	TGFB2				RPS11	RPS11	DMRT2	DTWD1
AMIGO1		ASNSD1	GPS1	CDK13	BC101227								LAMB1	TGFB3				RRAS	RRAS	DMRTA1	DUOX1
AMIGO2		ASPH	GPS2	CDK14	BC107108								LDB1	TGM2				RSPO1	RSPO1	DMRTA2	DUOXA1
AMN		ASTN1	GRAPL	CDK17	BC110832								LDHA	THBS1				RUSC2	RUSC2	DNAH11	DUOXA2
AMN1		ASTN2	GRIP2	CDK5RAP2	BC112117								LDLR	THBS2				RXFP3	RXFP3	DNAH8	DUS2L
AMOTL1		ASXL2	GTF3C6	CDKAL1	BC127844								LEP	THOC2				S1PR5	S1PR5	DNAJB9	DUSP10
AMPD1		ASXL3	GTPBP2	CDKL5	BC150524								LEPR	THRA				SAGE1	SAGE1	DNAJC15	DUSP11
AMPD2		ATAD1	GUCY1B3	CDKN1C	BC150525								LEPRE1	TIMP1				SAMHD1	SAMHD1	DNAJC19	DUSP22
AMT		ATAD2B	GZMA	CDKN3	BCAR3								LEPREL1	TKT				SCAF1	SCAF1	DNAJC3	DUT
AMTN		ATAD3A	GZMH	CDNF	BCAS4								LGALS1	TLR2				SCAMP2	SCAMP2	DNPEP	DYNLT3
AMZ1		ATAD5	HACD2	CDRT15L2	BCHE								LGALS3	TMEM30B				SCN11A	SCN11A	DOCK11	E2F4
AMZ2		ATF2	HACL1	CDS2	BCKDHB								LGMN	TNFAIP3				SEC14L1	SEC14L1	DOCK3	EARS2
ANAPC1		ATF6	HAP1	CDX2	BCL2L10								LHB	TNFRSF10D				SEC31B	SEC31B	DOCK9	ECD
ANAPC11		ATF6B	HBB 11	CEBPA	BDG29								LHPP	TNFSF4				SEMA4C	SEMA4C	DPF1	EDAR
ANAPC13		ATF7	HEATR6	CEBPD	BEAN								LHX2	TNIP1				SEPHS2	SEPHS2	DPH5	EDC3
ANAPC16		ATG10	HECTD2	CEBPG	BEND4								LIFR	TRIB1				SERHL2	SERHL2	DPP10	EDC4
ANAPC2		ATG16L2	HELZ2	CELF2	BENE								LMBRD1	TRIM2				SERPINA10	SERPINA10	DPPA4	EDNRA
ANAPC4		ATG3	HERC2	CELF4	BIRC7								LMO2	TRPC1				SERPINA3	SERPINA3	DPY19L1	EDNRB
ANAPC5		ATG4A	HERC4	CENPC1	BLNK								LOC100130902	TSC2				SF1	SF1	DPYD	EEF2K
ANAPC7		ATG4C	HHLA1	CENPW	BM-002								LOC100133678	TTC15				SFPQ	SFPQ	DSC3	EEFSEC
ANGEL1		ATG5	HLA-B	CEP120	BMP2K								LOC100133944	TUB				SFRS2	SFRS2	DTD1	EGF
ANGEL2		ATL1	HLA-DQA1	CEP128	BMP3								LOC149501	TUBGCP2				SFXN4	SFXN4	DTNA	EGFR
ANGPT1		ATMIN	HLA-G	CEP152	BMS1P4								LOC200030	TYMP				SIGLEC6	SIGLEC6	DTNB	EHF
ANGPT2		ATOH1	HMGCR	CEP164	BNC2								LOC440917	TYR				SLAMF6	SLAMF6	DTNBP1	EHMT2
ANGPT4		ATOH7	HOXB6	CEP170	BOC								LOC440926	TYRL				SLC19A1	SLC19A1	DUSP16	EIF2S1
ANGPTL1		ATP10B	HPS1	CEP170P1	BOD1L1								LOC642395	UGT2B7				SLC20A2	SLC20A2	DUSP27	EIF2S3
ANGPTL2		ATP11B	HPS3	CEP44	BPAG1								LOC644754	UPF3A				SLC25A2	SLC25A2	DUSP6	EIF3H
ANGPTL4		ATP13A5	HSD17B2	CEP57	BPHL								LOC644914	UROD				SLC27A4	SLC27A4	DYNC1I2	EIF3J
ANGPTL5		ATP1A1	HSF5	CEP95	BRCA1								LOC645870	USP13				SLC28A3	SLC28A3	DYNLRB2	EIF4ENIF1
ANGPTL6		ATP1A2	HSP90AA4P	CER1	BRD1								LOC652798	USP5				SLC44A5	SLC44A5	DYRK2	ELL2
ANKAR		ATP1B1	HTR3D	CERKL	BRD9								LOC652799	USP9X				SLC45A4	SLC45A4	DYSF	ELL3
ANKDD1A		ATP1BL1	HTR5BP	CERS6	BRUNOL6								LOC653882	VAT1				SLFN5	SLFN5	EDA	ELMO3
ANKFN1		ATP2B1	HTRA4	CETN3	BTBD5								LOC723972	VAV1				SMCR8	SMCR8	EDDM3A	ELOVL6
ANKFY1		ATP5G3	HUS1B	CGB2	BTLA								LOC728914	WISP1				SMG6	SMG6	EDEM1	EME2
ANKHD1		ATP5J	HYAL3	CGGBP1	BTNL2								LONRF3	WT1				SMR3A	SMR3A	EDEM3	EMX1
ANKHD1-EIF4EBP3		ATP5J2	HYOU1	CGNL1	BTNL8								LPHN1	WWP1				SMU1	SMU1	EDIL3	ENAM
ANKIB1		ATP5S	IBTK	CHCHD2	BVES								LPL	ZBTB17				SMYD2	SMYD2	EDNRA	ENOX1
ANKK1		ATP6AP1L	ICAM1	CHD6	BX248273								LRIG1	ZC3H12A				SORBS2	SORBS2	EDNRB	EPB41L3
ANKMY1		ATP6V0A1	ICAM1 1	CHD7	BX537772								LRIG3	ZNF167				SPAG5	SPAG5	EEFSEC	EPB41L4B
ANKRD10		ATP6V0C	IFNA14	CHD9	BX537811								LRP2	ZNF174				SPIN1	SPIN1	EFNA5	EPHA6
ANKRD11		ATP6V0D1	IFNA8 9	CHL1	BX641154								LRRFIP1	ZNF189				SRF	SRF	EFNB2	EPS8
ANKRD12		ATP6V0D2	IFNAR2	CHMP2B	C10ORF11								LSMD1	ZNF44				SRP54	SRP54	EFR3A	EPYC
ANKRD13A		ATP6V1D	IFT74	CHN1	C10ORF112								LTC4S	ZNF76				STAMBPL1	STAMBPL1	EFR3B	ERAP1
ANKRD13D		ATP6V1G2	IGF1R	CHODL	C10ORF33								LUM	ZNF852				STK31	STK31	EHF	ERBB4
ANKRD16		ATP8A2	IGSF1	CHRDL1	C10ORF42								LY96					STK32B	STK32B	EIF1AX	ERC1
ANKRD17		ATP8B2	IL12B	CHRFAM7A	C10ORF68								MAEA					STRAP	STRAP	EIF3H	ERGIC3
ANKRD18A		ATP9A	IL13	CHRM2	C10ORF82								MAGEA10					STRN3	STRN3	EIF4E	ERI3
ANKRD20A1		ATPAF1	IL18RAP	CHRNA1	C10ORF96								MAGED1					STXBP2	STXBP2	EIF5	ERRFI1
ANKRD20A2		ATPAF1-AS1	IL25	CHRNA10	C11ORF17								MAN1A1					SULT1A4	SULT1A4	ELP3	ESPN
ANKRD20A3		ATPBD4	IL3RA	CHRNA7	C11ORF21								MAN1A2					SULT1C3	SULT1C3	ELTD1	ESRP2
ANKRD20A4		ATRNL1	IL5	CHRNB4	C11ORF74								MAN1C1					SUN2	SUN2	EMCN	EXOC3L
ANKRD20B		ATXN2	INHA	CHST2	C12ORF12								MAN2A2					SYNC	SYNC	EML5	EXOC4
ANKRD24		AUH	INPP5D	CHST9	C12ORF26								MAOA					TACC2	TACC2	EN1	EXOC5
ANKRD26		AUP1	INSM1	CIITA	C12ORF32								MAP2K4					TARS2	TARS2	ENOX1	EXOC6B
ANKRD27		AUTS2	IRAK1	CITED2	C12ORF48								MAP2K5					TAS1R1	TAS1R1	ENPEP	EXOSC9
ANKRD28		AVPR1A	IRF3	CITED4	C14ORF1								MAP4					TBC1D2	TBC1D2	ENY2	FABP2
ANKRD30A		AWAT2	IRTA2	CLCN2	C14ORF101								MAPK10					TBC1D24	TBC1D24	EOMES	FAHD1
ANKRD30B		AX721251	ISCA2	CLDN18	C14ORF114								MAPK9					TBL1XR1	TBL1XR1	EPHA3	FAIM
ANKRD31		AX746492	ISGF3G	CLEC14A	C14ORF127								MARVELD2					TBRG4	TBRG4	EPHA4	FAM102A
ANKRD32		AX746620	ISM1	CLEC3A	C14ORF132								MBNL1					TCOF1	TCOF1	EPHA6	FAM104A
ANKRD33		AX747090	ISPD	CLIC6	C14ORF28								MC1R					TF	TF	EPHA7	FAM135B
ANKRD33B		AX747255	ITFG1	CLINT1	C14ORF39								MCAM					TFAM	TFAM	EPYC	FAM149B1
ANKRD34B		AX747383	ITGA2	CLLU1	C15ORF17								MCM4					TGM3	TGM3	ERBB4	FAM18A
ANKRD37		AX747633	ITGA3	CLNK	C15ORF27								MCM7					TGOLN2	TGOLN2	ERC2	FAM190A
ANKRD39		AX747993	ITGB1	CLSTN2	C15ORF29								MCPH1					THSD7B	THSD7B	ERGIC1	FAM21C
ANKRD40		AX748030	ITGB2	CLVS1	C15ORF33								MDK					TLR9	TLR9	ERMAP	FAM59A
ANKRD42		AX748135	IVL	CLYBL	C15ORF34								MEF2D					TMC1	TMC1	ERRFI1	FAM71D
ANKRD44		AX748294	IZUMO1	CMC1	C16ORF30								MEN1					TMEM121	TMEM121	ESCO1	FAM83B
ANKRD46		AXIN2	KCNAB1	CMPK2	C16ORF48								MEST					TMEM126A	TMEM126A	ETAA1	FAM96B
ANKRD49		AY726562	KCNH3	CNKSR2	C16ORF58								MFAP4					TMEM161A	TMEM161A	ETNK1	FANCD2
ANKRD5		AY748447	KCNJ11	CNKSR3	C16ORF61								MFGE8					TMEM175	TMEM175	EVX2	FAP
ANKRD50		AY927633	KCNJ6	CNOT4	C16ORF65								MGP					TMEM176A	TMEM176A	EXOC2	FARS2
ANKRD52		AZI2	KCNS1	CNR1	C16ORF70								MIG7					TMEM176B	TMEM176B	EXOC4	FAT3
ANKRD53		B3GALT1	KCNV2	CNTLN	C16ORF73								MKNK1					TMEM177	TMEM177	EXOC6	FBN2
ANKRD55		B3GALT2	KDM1A	CNTN2	C16ORF75								MLF2					TMEM206	TMEM206	EXT1	FBXL8
ANKRD56		B3GALTL	KIAA0251	CNTN3	C16ORF86								MME					TMEM232	TMEM232	EXTL3	FBXO44
ANKRD58		B3GAT2	KIAA0319L	CNTN4	C17ORF112								MMP1					TMEM43	TMEM43	EYA4	FBXO6
ANKRD6		B3GNT3	KIAA0391	CNTN5	C17ORF50								MMP14					TMEM44	TMEM44	FAF1	FCRL3
ANKRD7		B3GNT9	KIAA0753	CNTN6	C17ORF66								MMP19					TMEM87A	TMEM87A	FAM108B1	FGD4
ANKRD9		BACH1	KIAA0922	CNTNAP2	C17ORF69								MMP23A					TNFRSF10B	TNFRSF10B	FAM110B	FGR
ANKS1A		BACH2	KIAA1324L	CNTNAP3B	C17ORF80								MMP23B					TOR1A	TOR1A	FAM113B	FHIT
ANKS1B		BAGE	KIAA1659	CNTNAP4	C18ORF14								MMRN2					TPRKB	TPRKB	FAM125B	FIG4
ANKS3		BAGE2	KIF19	CNTNAP5	C18ORF17								MOBKL2B					TPRXL	TPRXL	FAM131A	FKBP14
ANKS6		BAI3	KIF26B	COBL	C18ORF34								MOCOS					TREM1	TREM1	FAM172A	FKBP4
ANKZF1		BAIAP2L2	KIF2B	COG6	C18ORF63								MRGPRF					TRIM47	TRIM47	FAM189A2	FKBPL
ANLN		BAMBI	KLC4	COL10A1	C19ORF45								MRPL39					TRIM66	TRIM66	FAM19A2	FLOT1
ANO10		BANF2	KLHDC3	COL15A1	C19ORF59								MST4					TRIM67	TRIM67	FAM19A5	FLVCR2
ANO2		BARD1	KPTN	COL19A1	C1GALT1								MT1E					TRIM6-TRIM34	TRIM6-TRIM34	FAM40B	FMO2
ANO3		BARHL2	KREMEN2	COL1A2	C1ORF111								MT1JP					TSPAN8	TSPAN8	FAM49A	FNDC1
ANO4		BARX2	KRN1	COL25A1	C1ORF115								MT1L					TTBK1	TTBK1	FAM53A	FNTA
ANO6		BAT1	KRT78 1	COL4A6	C1ORF125								MT1P3					TTBK2	TTBK2	FAM55B	FOXM1
ANO8		BAT2	KRT8	COL8A1	C1ORF177								MT2A					TTC19	TTC19	FAM70A	FOXP1
ANO9		BAT3	KRTAP1-1	COL9A1	C1ORF212								MTDH					TTC31	TTC31	FAM84B	FRMD5
ANP32A		BAT4	KRTAP10-5	COLQ	C1ORF216								MTHFS					TTC9C	TTC9C	FAM9B	FSIP1
ANP32E		BAT5	KRTAP10-6	COMMD10	C1ORF70								MTM1					TUBGCP2	TUBGCP2	FANCC	FTMT
ANTXRL		BBIP1	KRTAP12-3	COQ3	C1ORF87								MTMR4					TYW3	TYW3	FANCL	FUT11
ANXA1		BBOX1	KRTAP13-1	CORO6	C1QBP								MUC15					UBE2W	UBE2W	FAR1	GAB2
ANXA11		BBS12	KRTAP15-1	COX6A1	C1QTNF1								MUS81					UBL7	UBL7	FAT1	GABBR1
ANXA2		BBS4	KRTAP19-1	COX6C	C1QTNF3								MXI1					USHBP1	USHBP1	FAT3	GABRG3
ANXA2P1		BBS9	KRTAP4-3	COX7B2	C2								MXRA5					USO1	USO1	FBXL4	GAD2
ANXA2P3		BBX	KRTAP4-4	COX7C	C20ORF152								MYADM					USP2	USP2	FBXO8	GALK2
ANXA3		BC005018	KRTAP4-5	CP	C20ORF173								MYC					USP33	USP33	FBXW7	GALNT11
ANXA4		BC007896	KRTAP5-4	CPA3	C20ORF28								MYO10					USP50	USP50	FCRL3	GALNT13
ANXA5		BC009198	KRTAP5-8	CPEB2	C20ORF29								NA					UTS2	UTS2	FDX1	GALNT5
ANXA6		BC011773	KSP37	CPLX2	C21ORF100								NAALAD2					VAMP5	VAMP5	FER	GALNTL6
ANXA7		BC012949	LAIR1 1	CPM	C21ORF134								NAB1					VCP	VCP	FERMT1	GANC
ANXA9		BC030591	LAIR2	CPNE6	C21ORF29								NANS					VSIG8	VSIG8	FEZ2	GAS2L3
AOAH		BC030765	LAMP3	CPNE7	C21ORF34								NAV2					WASF1	WASF1	FGF10	GATA6
AOX1		BC031254	LARP4	CPO	C21ORF41								NBN					WDR34	WDR34	FGF13	GATAD2A
AP1AR		BC031259	LAT2	CPS1	C22ORF30								NBPF1					XKR6	XKR6	FGF5	GBE1
AP1G1		BC032894	LBX2	CPSF2	C22ORF39								NBPF10					XPO5	XPO5	FGF9	GC
AP1G2		BC033370	LCE3B	CPSF6	C22ORF4								NBPF11					XRN1	XRN1	FGFR2	GCNT4
AP1M1		BC033546	LCE3C	CRB2	C22ORF42								NBPF12					YJEFN3	YJEFN3	FHIT	GDAP2
AP1S1		BC034424	LEP	CRBN	C2ORF30								NBPF14					ZC3HAV1	ZC3HAV1	FHOD3	GFOD1
AP1S2		BC034795	LETM1	CREB1	C2ORF6								NBPF15					ZFX	ZFX	FIGN	GFOD2
AP2A1		BC035099	LHFPL5	CREB5	C2ORF65								NBPF8					ZFYVE19	ZFYVE19	FILIP1L	GFRA1
AP2A2		BC035647	LHX9	CREBL2	C2ORF72								NBPF9					ZKSCAN4	ZKSCAN4	FJX1	GGA2
AP2B1		BC036345	LILRA2	CRH	C2ORF77								NCAM1					ZMYM4	ZMYM4	FKBP5	GHITM
AP2M1		BC037861	LILRA5	CRIM1	C2ORF79								NDRG1					ZNF20	ZNF20	FLRT1	GKAP1
AP3B1		BC037865	LILRB1 1	CRIPAK	C2ORF81								NDRG2					ZNF25	ZNF25	FLRT3	GLCE
AP3M2		BC039527	LILRB4	CRTAC1	C3ORF24								NDUFB7					ZNF467	ZNF467	FMN2	GLI2
AP4B1		BC040219	LINC00896	CRYBA4	C3ORF25								NEK11					ZNF480	ZNF480	FN1	GMCL1
AP4S1		BC041003	LINC01551	CRYGD	C3ORF57								NELF					ZNF510	ZNF510	FOXC1	GMFB
APAF1		BC042472	LNPEP	CRYZ	C3ORF59								NEO1					ZNF614	ZNF614	FOXD3	GMFG
APBA1		BC042946	LOC3999	CSDE1	C3ORF63								NFE2L3					ZNF615	ZNF615	FOXD4L5	GNB5
APBA2		BC042994	LOC442247	CSF3R	C3ORF67								NFIB					ZNF76	ZNF76	FOXN3	GNG13
APBA3		BC043177	LOXL2	CSMD1	C4A								NFIX					ZNF782	ZNF782	FOXO1	GNL1
APBB1		BC047911	LPA	CSMD3	C4B								NFKBIB					ZNF788	ZNF788	FOXP1	GOLGA2
APBB2		BC048118	LRCH3	CSNK1G1	C4ORF16								NID2					ZNF80	ZNF80	FOXP2	GOLGA7
APBB3		BC052612	LRP1	CSNK1G3	C4ORF19								NIPA2					ZSCAN2	ZSCAN2	FOXQ1	GOLM1
APC		BC053950	LRPPRC	CSNK2A1	C4ORF20								NNAT					ZSCAN4	ZSCAN4	FOXS1	GOLSYN
APCDD1		BC062349	LRRC24	CSPP1	C4ORF22								NOD1					MARCH1		FRMD5	GPATCH1
APEH		BC064385	LRRC37B	CSRNP3	C4ORF32								NOS3					SEPT7		FRMPD4	GPC6
APEX1		BC066982	LRRC48	CSRP2	C4ORF36								NOTCH3					SEPT9		FSCB	GPR128
APH1A		BC068290	LRRIQ3	CSTF2	C4ORF6								NOTCH4					AADAT		FST	GPR133
API5		BC070365	LRRK1	CSTF2T	C5ORF37								NOX4					AAGAB		FSTL1	GPR63
API5L1		BC073807	LRRK2	CTAGE5	C5ORF44								NPL					AATF		FSTL4	GPR64
APIP		BC080555	LTF	CTBP2	C6ORF10								NR1D2					ABCA12		FTO	GPX3
APLF		BC101227	LTV1	CTDSPL2	C6ORF100								NSUN5					ABCE1		FUT8	GRAMD2
APLNR		BC107108	LVRN	CTIF	C6ORF108								NUCB2					ABI3BP		FZD1	GRHL2
APLP1		BC110832	LZTS1	CTNNA2	C6ORF117								NXPH1					ABR		FZD5	GRID2
APLP2		BC112117	MACROD2	CTNNA3	C6ORF12								OGFRL1					ABRA		FZD8	GRIK1
APOA1BP		BC127844	MAD1L1	CTNNB1	C6ORF134								OLFML2B					ACCN1		GABRA2	GRIK2
APOB48R		BC150524	MAGEB1	CTNNBL1	C6ORF136								OLFML3					ACLY		GABRP	GRM1
APOBEC3A		BC150525	MAGEB17	CTPS2	C6ORF148								OPN3					ACO1		GADL1	GRM5
APOC1		BCAR3	MAGEB5	CTSO	C6ORF153								OPRK1					ACOXL		GALNT10	GRSF1
APOE		BCAS3	MAGEB6	CTTNBP2NL	C6ORF159								OS9					ACTBL2		GALNT11	GSR
APOL2		BCAS4	MAGEC1	CTXN3	C6ORF170								OSBPL11					ACTR3		GALNT5	GSTCD
APOL4		BCAT1	MAGEC2	CUL1	C6ORF174								P4HA1					ACTR3B		GALNT7	GTDC1
APOL5		BCHE	MAGEF1	CWC22	C6ORF185								PACSIN3					ACVR1		GALNTL6	GTF2B
APOL6		BCKDHB	MALL	CWC27	C6ORF186								PAPPA					ACVR1C		GATA3	GTF3C6
APOLD1		BCL11A	MAML1	CXADR	C6ORF206								PAPPA2					ADAM23		GBE1	GTPBP2
APOM		BCL11B	MAP3K6	CXCR4	C6ORF223								PAPPAS					ADAM7		GCC2	GTSE1
APOO		BCL2L10	MAPK8IP2	CXXC4	C6ORF25								PARD6A					ADAMTS18		GCDH	GULP1
APOOL		BCL2L11	MARCH3	CXORF23	C6ORF26								PARP1					ADAMTS2		GDNF	H1FOO
APP		BCL2L12	MARCKSL1	CYB561	C6ORF27								PBXIP1					ADAMTS20		GEMIN8	HAAO
APPL1		BCL2L14	MARCO	CYB5B	C6ORF47								PCDHGA12					ADAMTS6		GFRA1	HAGH
APPL2		BCL6	MAST4	CYBB	C6ORF48								PCDHGC3					ADAMTS7		GFRA2	HAUS3
APRT		BCOR	MAU2	CYBRD1	C6ORF58								PCDHGC4					ADAMTS9		GFRAL	HDAC9
APTX		BDG29	MB21D1	CYLC2	C6ORF84								PCDHGC5					ADAMTSL1		GGH	HDDC3
AQP1		BDP1	MBL2	CYLD	C6ORF99								PDGFD					ADARB2		GIPC2	HEATR1
AQP11		BEAN	MCRS1	CYP1B1	C7ORF34								PDK4					ADCY8		GJA1	HECW2
AQP3		BEGAIN	MCTS2P	CYP26A1	C7ORF44								PECAM1					ADCY9		GJA10	HEPH
AQP7		BEND4	MEA1	CYP26B1	C7ORF55								PEG10					ADK		GJB5	HERC2
AQPEP		BEND5	MEF2D	CYP7B1	C7ORF62								PELI1					ADM		GKAP1	HFE
ARAP1		BENE	MEGF6	CYR61	C8ORF34								PEX1					ADO		GLCCI1	HGF
ARAP2		BET1	MEIG1	CYYR1	C8ORF46								PGD					ADPGK		GLCE	HIBCH
ARC		BET1L	MFSD5	DAAM1	C8ORF71								PGF					ADRB2		GLI2	HIF1A
ARCN1		BHLHE22	MFSD7	DAB1	C8ORFK32								PHF16					AEBP2		GLI3	HIP1
AREG		BHLHE23	MGAT4D	DAB2	C9								PHF17					AFF2		GLIS3	HIPK2
AREGB		BHLHE40	MGAT5B	DAB2IP	C9ORF102								PHF20					AFF3		GLRX	HIRA
ARF1		BIN2	MGC39497	DACH1	C9ORF121								PHYHIP					AGA		GLRX3	HIST1H1B
ARF6		BIRC7	MGC40157	DACH2	C9ORF150								PHYHIPL					AGAP1		GLT1D1	HIST1H1C
ARFGAP1		BIVM-ERCC5	MIF-AS1	DACT1	C9ORF16								PIGN					AGBL1		GLT25D2	HIST1H2AJ
ARFGAP2		BLID	MKL2	DAD1	C9ORF4								PIK3C2B					AGBL4		GMDS	HIST1H2AK
ARFGEF1		BLNK	MLKL	DAOA	C9ORF5								PIP5K1A					AGK		GOLGA1	HIST1H2AL
ARFGEF2		BM-002	MMP8	DAPL1	C9ORF58								PITX2					AGPAT4		GOLGA6L1	HIST1H2AM
ARFIP1		BMI1	MMRN2	DAZL	C9ORF66								PKP1					AGPAT9		GOLGA6L6	HIST1H2BB
ARFIP2		BMP2	MNT	DBC1	C9ORF84								PKP2					AGTR2		GOLGA7B	HIST1H2BM
ARFRP1		BMP2K	MOGAT1	DBX1	C9ORF90								PLA1A					AHRR		GOLIM4	HIST1H2BO
ARG2		BMP3	MORN3	DCAF17	CA4								PLA2G2A					AIG1		GORAB	HIST1H3C
ARGLU1		BMP4	MPP3	DCAF4	CA5A								PLA2G5					AIMP1		GORASP2	HIST1H3I
ARHGAP1		BMP5	MREG	DCBLD1	CA7								PLA2G7					AKR1E2		GOSR2	HIST1H3J
ARHGAP10		BMPER	MRGPRX4	DCBLD2	CABYR								PLAC8					AKT3		GOT2	HIST1H4J
ARHGAP12		BMPR1B	MRPL2	DCC	CACHD1								PLAU					ALCAM		GPAM	HIST1H4K
ARHGAP15		BMPR2	MRPL39	DCDC1	CACNA1B								PLCL2					ALDH1A2		GPATCH2	HIST1H4L
ARHGAP17		BMS1P4	MRPS15	DCDC5	CACNA1C								PLD1					ALDH1B1		GPC3	HIVEP2
ARHGAP18		BNC2	MRPS2	DCN	CACNB4								PLEKHA5					ALDH7A1		GPC4	HK2
ARHGAP20		BNIP2	MRPS5	DCP2	CADM2								PLOD2					ALG1		GPC5	HKR1
ARHGAP21		BOC	MRPS9	DCT	CALB1								PLS3					ALG10		GPC6	HLA-DQA1
ARHGAP22		BOD1L	MS4A12	DCTD	CALN1								PMM2					ALK		GPD2	HLA-G
ARHGAP24		BOD1L1	MS4A15	DCUN1D1	CAMK2G								PNPLA2					ALPK1		GPKOW	HMG20A
ARHGAP26		BOLA2	MS4A3	DDHD1	CAMK4								PPAP2C					ALX1		GPR1	HMGA2
ARHGAP29		BPAG1	MS4A4E	DDX1	CANT1								PPL					AMZ2		GPR101	HMGCR
ARHGAP30		BPGM	MT1A	DDX10	CAPN3								PPM1F					ANAPC1		GPR110	HMOX2
ARHGAP31		BPHL	MTFR1L	DDX18	CAPN6								PPM1H					ANGPT1		GPR125	HN1L
ARHGAP32		BPI	MTG2	DDX20	CARD16								PPP1R12C					ANKRD11		GPR139	HNMT
ARHGAP33		BRCA1	MTIF2	DDX31	CARD4								PPP2R1A					ANKRD32		GPR156	HOOK3
ARHGAP36		BRD1	MTR	DDX53	CASC2								PPP2R2C					ANKRD7		GPR174	HOXB3
ARHGAP40		BRD9	MUC17	DDX54	CASC4								PRDX3					ANKS1B		GPR34	HS6ST3
ARHGAP6		BRMS1L	MUC2	42339	CASP1								PRELP					ANXA1		GPR39	HSD11B2
ARHGAP8		BRUNOL6	MUC21	DEDD2	CASP12								PREPL					ANXA2		GPR45	HSD17B12
ARHGAP9		BSDC1	MUCL1	DEFB112	CASP4								PRKAR1A					ANXA3		GPR64	HSD17B2
ARHGDIA		BSG	MYBPC1	DEFB116	CASP5								PRKD3					AOAH		GRB14	HSD17B7
ARHGDIB		BTBD5	MYBPH	DEFB118	CAST								PROCR					AP2B1		GREM2	HSPA12A
ARHGEF1		BTBD9	MYH2	DENND1A	CATSPER2								PRPF31					AP3B1		GRIA3	HSPA1A
ARHGEF10		BTG1	MYH7	DEPDC1B	CATSPER2P1								PRRT2					APBA1		GRID2	HSPA1B
ARHGEF10L		BTG3	MYH8	DEPDC5	CBFB								PRRX1					APBA2		GRIK1	HTR1D
ARHGEF11		BTG4	MYLIP	DERA	CCDC102B								PRSS16					API5		GRIK2	HTR2B
ARHGEF12		BTLA	MYO18B	DES	CCDC110								PSG4					APIP		GRIP1	HTRA2
ARHGEF15		BTNL2	MYOM1	DGKB	CCDC132								PSG6					APOL5		GRM1	ID2
ARHGEF16		BTNL3	NBPF4	DGKG	CCDC138								PSG7					APP		GTDC1	IFI6
ARHGEF17		BTNL8	NCDN	DHFRL1	CCDC142								PSG8					APTX		GUCY2F	IFIH1
ARHGEF18		BUB3	NDUFA10	DHRS4	CCDC150								PSG9					ARAP1		H2AFY	IFLTD1
ARHGEF2		BUD31	NDUFB2	DHRS9	CCDC152								PSMA4					ARAP2		HAAO	IFT122
ARHGEF3		BVES	NDUFB4	DHX15	CCDC162P								PSMB5					ARF1		HAND2	IFT57
ARHGEF35		BX248273	NDUFC2	DHX35	CCDC178								PSMD1					ARFGAP2		HCCS	IGF2BP2
ARHGEF5		BX537772	NDUFS2	DIAPH2	CCDC18								PSPC1					ARFGEF1		HDAC9	IL13
ARHGEF7		BX537811	NDUFS3	DIAPH3	CCDC25								PTGIS					ARGLU1		HEATR6	IL18R1
ARHGEF9		BX641154	NDUFS5	DIO2	CCDC4								PTGS2					ARHGAP15		HECTD1	IL18RAP
ARID1A		C10ORF105	NEB	DIP2C	CCDC45								PTP4A1					ARHGAP18		HECTD2	IL1A
ARID1B		C10ORF11	NECAB1	DISC1	CCDC52								PVRL4					ARHGAP20		HEPACAM2	IL1F6
ARID3A		C10ORF112	NEURL2	DKK2	CCDC53								QPCT					ARHGAP21		HERC2	IL1RL1
ARID3B		C10ORF137	NEXN	DLC1	CCDC63								RAB1A					ARHGAP26		HERPUD2	IL7
ARID4A		C10ORF140	NFASC	DLG2	CCDC66								RAB3B					ARHGAP6		HGD	IMMP2L
ARID4B		C10ORF25	NFIB	DLGAP2	CCDC68								RABIF					ARHGEF16		HGF	IMPA2
ARID5A		C10ORF33	NHLRC4	DLGAP4	CCDC74A								RAD21					ARID1B		HHAT	IMPAD1
ARID5B		C10ORF42	NKAPL	DLK1	CCDC79								RAD50					ARL13B		HHIP	ING3
ARIH1		C10ORF68	NKG7	DLX1	CCDC80								RALGPS1					ARL6		HIC1	ING5
ARL10		C10ORF76	NKX2-1	DLX2	CCL5								RAMP2					ARL6IP6		HIPK2	INHBB
ARL11		C10ORF81	NLRP1	DLX6	CCNB2								RANBP3					ARMC1		HIPK3	INPP4B
ARL13A		C10ORF82	NOA1	DMD	CCNDBP1								RARRES2					ARRDC4		HIST3H2A	INSR
ARL13B		C10ORF96	NOS1	DMRT2	CCNG2								RASA1					ARSJ		HIST3H3	INTS12
ARL14		C11ORF17	NOSIP	DMRTA1	CCNI2								RBM38					ASAP1		HIVEP1	IQCA1
ARL16		C11ORF21	NPPB	DMRTA2	CCNT2								RDH13					ASCC3		HIVEP2	IQCH
ARL17A		C11ORF34	NPTXR	DNAH11	CCNY								RELA					ASCL4		HLCS	IQCJ
ARL17B		C11ORF41	NR2C1	DNAH5	CD164								RGN					ASXL3		HMGCLL1	IQGAP1
ARL2		C11ORF42	NRBP2	DNAH8	CD200								RGS10					ATAD2B		HNF4G	IRF1
ARL2BP		C11ORF70	NRG3	DNAJB8	CD200R1L								RHOG					ATF6		HNMT	ITFG2
ARL3		C11ORF71	NT5C1B	DNAJB9	CD2AP								RHOQ					ATG10		HNRNPA3	ITGA7
ARL4C		C11ORF74	NT5C2	DNAJC15	CD84								RHOQP2					ATG16L2		HNRNPD	ITIH5
ARL4D		C11ORF75	NUDT21	DNAJC19	CDAN1								RNASE1					ATG4A		HOXB3	ITM2B
ARL5A		C11ORF87	NUP153	DNAJC3	CDC14B								RND3					ATG4C		HOXC13	JAK1
ARL5B		C12ORF12	NUP62	DNM3	CDC2L6								RNF123					ATG5		HPCAL1	JAZF1
ARL6		C12ORF26	NUP88	DNPEP	CDC40								RNF128					ATOH7		HPGD	KAAG1
ARL6IP1		C12ORF32	NVL	DOC2B	CDC42BPG								RNF135					ATP11B		HPS1	KCNK10
ARL6IP4		C12ORF48	OAS1	DOCK10	CDC42EP4								RNU2-1					ATP13A5		HPS3	KCNMB2
ARL6IP5		C12ORF50	OAT	DOCK11	CDC42SE2								RNU2-2					ATP1B1		HPSE2	KCTD19
ARL6IP6		C13ORF15	ONECUT3	DOCK2	CDC45								ROBO4					ATP2B1		HRASLS	KDM2A
ARL8A		C13ORF16	OOEP	DOCK3	CDC45L								RORA					ATP5J		HRH4	KEL
ARL8B		C14ORF1	OPN1SW	DOCK4	CDH1								RPL14					ATP6AP1L		HS1BP3	KERA
ARMC1		C14ORF101	OPN4	DOCK9	CDH10								RPL18					ATP6V0A1		HS2ST1	KHDRBS2
ARMC10		C14ORF105	OPRL1	DOK5	CDH12								RPL35A					ATRNL1		HS3ST1	KHDRBS3
ARMC2		C14ORF108	OR11H13P	DPEP1	CDH16								RPL6					AWAT2		HS3ST2	KIAA0319L
ARMC3		C14ORF114	OR13D1	DPF1	CDH18								RPL6P10					AXIN2		HS6ST2	KIAA0564
ARMC5		C14ORF127	OR1G1	DPH5	CDH2								RPL6P19					AZI2		HS6ST3	KIAA0895L
ARMC7		C14ORF132	OR2F2	DPP10	CDH3								RPL6P27					B3GALT2		HSD3B1	KIAA0913
ARMC8		C14ORF180	OR2G2	DPPA4	CDH5								RPL7A					B3GALTL		HSFX2	KIAA1009
ARMC9		C14ORF28	OR2T10	DPT	CDK5RAP2								RPL7AP11					B3GAT2		HSPA13	KIAA1217
ARMCX1		C14ORF39	OR2T12	DPY19L1	CDKN2AIPNL								RPL7AP27					BACH1		HSPA4	KIAA1244
ARMCX3		C15ORF17	OR51D1	DPYD	CDKN2C								RPL7AP30					BACH2		HTR1E	KIAA1267
ARMCX5		C15ORF27	OR51M1	DPYS	CEACAM1								RPL7AP62					BAI3		HTR5A	KIAA1543
ARMCX6		C15ORF29	OR52N4	DROSHA	CEECAM1								RPL7AP66					BAIAP2L2		HTR7	KIAA1755
ARNT		C15ORF3	OR5AR1	DSC3	CELF6								RPL7AP70					BAMBI		ICA1	KIAA2026
ARNTL		C15ORF33	OR5F1	DSCAML1	CELSR1								RPLP0					BARD1		ID2	KIF20B
ARPC1B		C15ORF34	OR6C2	DSEL	CENPB								RPLP0P2					BARHL2		ID4	KIF23
ARPC2		C15ORF43	OR6K6	DTD1	CENPE								RPLP0P3					BBS9		IDI1	KITLG
ARPC3		C15ORF61	OR7E125P	DTNA	CENPF								RPLP0P6					BBX		IFNAR2	KLF3
ARPC4		C16ORF3	OR9I1	DTNB	CENPN								RPS2					BCAS3		IFNG	KLHDC3
ARPC5		C16ORF30	OSBPL3	DTNBP1	CENPO								RPS26					BCAT1		IGFBP3	KLHL15
ARPC5L		C16ORF48	OXA1L	DUSP16	CENPT								RPS26P2					BCHE		IGFBP5	KLRG2
ARPP19		C16ORF5	P4HA3	DUSP26	CENTA2								RPS26P20					BCL2L11		IGSF11	KRTAP20-4
ARRB1		C16ORF54	PAGR1	DUSP27	CENTB5								RPS26P25					BCL6		IGSF9B	KRTAP22-2
ARRDC1		C16ORF58	PAN3	DUSP6	CEP112								RPS26P31					BEGAIN		IHH	KRTAP23-1
ARRDC4		C16ORF61	PAPPA	DYNC1I1	CEP152								RPS26P35					BEND5		IKZF2	KRTAP8-1
ARSA		C16ORF62	PAPPA-AS1	DYNC1I2	CEP192								RPS26P38					BHLHE23		IL12A	KYNU
ARSB		C16ORF65	PAQR6	DYNLRB2	CEP350								RPS26P39					BHLHE40		IL12B	LACTB
ARSD		C16ORF70	PARP15	DYRK2	CEP55								RPS26P50					BIRC7		IL13RA1	LACTB2
ARSF		C16ORF73	PARP3	DYSF	CEP57L1								RPS26P53					BLNK		IL15	LAMA2
ARSJ		C16ORF75	PARPBP	DYTN	CES2								RPS26P54					BMP2K		IL1RAPL1	LAMA3
ARSK		C16ORF86	PARVB	E2F7	CES3								RPS26P6					BMP3		IL1RAPL2	LAMB4
ART1		C16ORF88	PCBP4	EBF1	CES4A								RPS26P8					BMP4		IL20RB	LAMC1
ART4		C17ORF104	PCDHA11	EBF3	CES8								RPS2P11					BMPER		IL28RA	LAMC2
AS3MT		C17ORF112	PCDHA13	ECT2	CFB								RPS2P12					BMPR1B		IL5RA	LARGE
ASAH1		C17ORF50	PCDHGA1	EDA	CFC1								RPS2P17					BNC2		IL6ST	LAS1L
ASAM		C17ORF62	PCGF1	EDDM3A	CFC1B								RPS2P20					BNIP2		IL7	LCMT2
ASAP1		C17ORF64	PCNT	EDEM1	CHC1L								RPS2P5					BOD1L		IMMP2L	LCOR
ASAP2		C17ORF66	PCNXL3	EDEM3	CHCHD1								RPS2P51					BPGM		IMPAD1	LCT
ASB10		C17ORF67	PCSK7	EDIL3	CHD3								RPS2P55					BTG1		ING3	LEPR
ASB11		C17ORF69	PDE1B	EDNRA	CHD5								RPS2P8					BTNL8		INHBA	LGALS3BP
ASB13		C17ORF78	PDILT	EDNRB	CHMP2B								RRM2					BUB3		INHBB	LGALS8
ASB15		C17ORF80	PDLIM3	EEFSEC	CHN2								RRP9					C10ORF137		INO80D	LIMCH1
ASB2		C18ORF14	PDPK1	EEPD1	CHORDC1								RUNX1T1					C10ORF140		INPP5A	LIN28B
ASB3		C18ORF17	PDSS1 1	EFCAB11	CHRDL1								RUVBL2					C10ORF76		INPP5B	LIN54
ASB4		C18ORF34	PGLYRP1	EFEMP1	CHRNB3								SASH1					C11ORF34		INSIG2	LMAN1L
ASB5		C18ORF62	PHYHD1	EFNA5	CHST10								SCAND1					C11ORF41		INTS10	LMLN
ASB6		C18ORF63	PIGQ	EFNB2	CHSY3								SCIN					C11ORF75		IQSEC1	LOC100129216
ASB7		C19ORF45	PIGR	EFR3A	CHTF8								SCNN1B					C13ORF15		IRS1	LOC100130633
ASB8		C19ORF59	PIGX	EFR3B	CIDECP								SDF2					C14ORF180		IRS4	LOC100130746
ASCC1		C19ORF70	PIH1D1	EGFLAM	CIRH1A								SDPR					C16ORF88		IRX1	LOC100133211
ASCC2		C1D	PIP	EGLN3	CISD1								SEC24D					C17ORF78		IRX2	LOC151162
ASCC3		C1GALT1	PIWIL1	EHF	CIZ1								SELENBP1					C19ORF70		ISL1	LOC441454
ASCL4		C1ORF111	PKD1	EID1	CKLF								SEMA3G					C1D		ISM1	LOC642311
ASH1L		C1ORF115	PKHD1	EIF1AX	CKLFSF1								SEMA4C					C1ORF129		ISPD	LOC645317
ASH2L		C1ORF125	PKMYT1	EIF3H	CKLFSF2								SEPN1					C1ORF31		ITGA6	LOC729852
ASIP		C1ORF129	PLA2G2A	EIF4E	CKLFSF3								SERPINA3					C1ORF49		ITGAV	LONRF1
ASMTL		C1ORF132	PLA2G2C	EIF4E3	CKMT1A								SERPINB2					C1ORF94		ITGB1	LOXL3
ASNA1		C1ORF177	PLBD1	EIF5	CKMT1B								SERPINB8					C20ORF79		JAG1	LPP
ASNS		C1ORF200	PLD1	ELAVL2	CKS1B								SERPINE2					C2ORF66		JAK1	LRBA
ASNSD1		C1ORF212	PLEKHB2	ELAVL4	CLASP1								SERPINF1					C2ORF71		JARID2	LRGUK
ASPA		C1ORF216	PLG	ELFN1	CLCF1								SERPING1					C3ORF38		JAZF1	LRIG1
ASPDH		C1ORF226	PLIN4	ELMO1	CLCN7								SERPINI1					C3ORF58		JRKL	LRIG2
ASPH		C1ORF31	PMP22CD	ELP3	CLDN17								SETDB1					C3ORF64		JUN	LRIG3
ASPHD1		C1ORF49	PNLIP	ELP4	CLDN5								SETMAR					C4ORF32		KAZALD1	LRRC1
ASPM		C1ORF70	PNPLA2	ELTD1	CLDN8								SFRP1					C4ORF34		KCNA2	LRRC17
ASPSCR1		C1ORF87	PNPLA7	EMCN	CLEC12A								SFRS5					C5ORF15		KCNC2	LRRC40
ASRGL1		C1ORF94	POLE2	EMID2	CLEC12B								SGPP1					C5ORF55		KCND3	LRRC7
ASS1		C1QBP	POLH	EML5	CLEC1B								SH3KBP1					C6ORF170		KCNE4	LRRC9
ASTE1		C1QL3	POLK	EMP1	CLEC9A								SHANK3					C6ORF191		KCNF1	LRRFIP1
ASTL		C1QTNF1	POM121L2	EMX2	CLGN								SHB					C6ORF203		KCNH5	LRRIQ1
ASTN2		C1QTNF3	POTEG	EN1	CLIC1								SHC2					C7ORF10		KCNIP4	LRRN1
ASXL3		C1QTNF9	POTEI	ENOX1	CLK3								SIAE					C7ORF42		KCNJ1	LRRN3
ATAD1		C2	PPFIBP2	ENPEP	CLN5								SIAH1					C8ORF4		KCNJ2	LRRTM1
ATAD2		C20ORF106	PPM1N	ENY2	CLOCK								SIGLEC6					C8ORF42		KCNMA1	LRTOMT
ATAD2B		C20ORF107	PPP1R13L	EOMES	CLPTM1								SKIL					C8ORF48		KCNMB1	LSM2
ATAD3A		C20ORF152	PPP1R1C	EPHA3	CLSPN								SLAMF1					C8ORF83		KCNMB2	LST1
ATAD3B		C20ORF173	PPP2R1B	EPHA4	CLSTN2								SLC11A1					C8ORF85		KCNS2	LUC7L2
ATE1		C20ORF28	PRG2	EPHA5	CMKOR1								SLC13A3					C9ORF102		KCNS3	LUZP1
ATF1		C20ORF29	PRIM2	EPHA6	CML2								SLC16A10					C9ORF123		KCNT2	LUZP2
ATF2		C20ORF30	PRM1	EPHA7	CMPK1								SLC20A1					C9ORF3		KCTD3	LY6G5B
ATF3		C20ORF79	PRMT1	EPHB1	CMTM1								SLC20A2					CACHD1		KHDRBS2	LY6G5C
ATF4		C20ORF9	PRPF40B	EPM2A	CMTM2								SLC22A18AS					CACNA1E		KHDRBS3	LY6G6D
ATF4C		C20ORF96	PRR12	EPYC	CMTM3								SLC23A2					CACNG3		KIAA0020	LY6G6F
ATF5		C21ORF100	PRRG2	ERBB4	CMTM4								SLC29A2					CACYBP		KIAA0494	LYRM7
ATF6		C21ORF134	PSMB2	ERC2	CMYA3								SLC2A10					CADM1		KIAA0564	LYZL6
ATF6B		C21ORF29	PTH1R	ERGIC1	CNFN								SLC2A5					CADM2		KIAA0922	MAF
ATF7IP		C21ORF34	PTK7	ERMAP	CNOT2								SLC33A1					CALCOCO1		KIAA1009	MAGI1
ATF7IP2		C21ORF41	PTPN3	ERMN	CNTD2								SLC35D1					CALCR		KIAA1245	MAGI2
ATG10		C22ORF30	PTPRC	ERRFI1	CNTLN								SLC3A2					CALD1		KIAA1324L	MAGOH
ATG12		C22ORF39	PTPRD	ESCO1	CNTN6								SLC6A8					CALU		KIAA1715	MAMDC2
ATG16L2		C22ORF4	PTPRK	ESRRB	CNTNAP2								SLC7A2					CAMK1G		KIAA1731	MAP3K10
ATG2A		C22ORF42	PUF60	ESRRG	CNTNAP3								SLCO2A1					CAMTA1		KIF16B	MAP3K15
ATG3		C2CD2	PURG	ESX1	CNTROB								SLIT3					CAPN13		KIF20B	MAP4K2
ATG4A		C2CD3	QKI	ETAA1	COG1								SLITRK4					CAPN3		KIF26B	MAP4K3
ATG4B		C2CD5	RAB27B	ETNK1	COG5								SMARCD2					CAPN7		KIF2B	MAP7D1
ATG4C		C2ORF16	RABL3	ETS1	COG7								SNAI2					CAPRIN1		KIF4B	MAPK1
ATG5		C2ORF30	RAD21L1	ETV1	COG8								SNCA					CAPZA2		KIRREL3	MAPK6
ATG7		C2ORF6	RAD51AP2	ETV5	COL11A2								SND1					CAPZB		KITLG	MAPK8IP3
ATHL1		C2ORF65	RALYL	EVX2	COL20A1								SNORD38A					CARD11		KLF4	MAPKAPK5
ATIC		C2ORF66	RAPGEF2	EXOC2	COL21A1								SNORD38B					CASC4		KLF5	MARK1
ATL1		C2ORF71	RAVER2	EXOC4	COL22A1								SNTB1					CASK		KLF6	MAS1L
ATL2		C2ORF72	RB1CC1	EXOC6	COL25A1								SOD1					CASZ1		KLF7	MBD4
ATM		C2ORF77	RBFOX2	EXT1	COL28A1								SORBS2					CBLB		KLHL11	MCC
ATMIN		C2ORF78	RBMXL3	EXTL3	COL4A3BP								SPAG4					CBR4		KLHL14	MCCD1
ATN1		C2ORF79	RCN3	EYA1	COL5A2								SPARC					CBWD6		KLHL25	MCF2L2
ATOH7		C2ORF81	REC8	EYA4	COL6A3								SPIRE1					CBX4		KLHL4	MCM6
ATP10A		C3ORF24	REPIN1	EYS	COL6A5								SPIRE2					CCDC141		KLHL5	MCM9
ATP10D		C3ORF25	RET	F13A1	COL6A6								SPON1					CCDC41		KPNA2	MCOLN1
ATP11A		C3ORF26	RFPL3	FAF1	COL8A1								SPP1					CCDC90B		KPNB1	MDC1
ATP11B		C3ORF38	RFX2	FAM108B1	COL8A2								SPPL2A					CCDC99		KYNU	MDGA2
ATP11C		C3ORF57	RFX5	FAM110B	COLEC12								SPRY4					CCR7		L3MBTL3	MEA1
ATP12A		C3ORF58	RG9MTD1	FAM113B	COMMD10								SREBF2					CCT6B		LAMA2	MEGF11
ATP13A1		C3ORF59	RGPD5	FAM114A1	COMMD3								SRPRB					CCT8		LAMA3	MEGF9
ATP13A2		C3ORF63	RGPD6	FAM124B	COPB2								SRPX					CD47		LAMA4	MEN1
ATP13A3		C3ORF64	RHAG	FAM125B	COPS2								SSR2					CD59		LARGE	MFAP1
ATP13A4		C3ORF67	RHBDD3	FAM131A	COPS4								ST14					CD82		LATS2	MFHAS1
ATP13A5		C3ORF80	RIPK1	FAM170A	COPS5								ST5					CDC27		LCORL	MFSD6
ATP1B1		C4A	RMDN2	FAM172A	COQ4								STAG3					CDC42EP4		LDB2	MGAT5
ATP1B3		C4B	RNASE3	FAM173B	COX4I1								STC1					CDC5L		LDLRAD3	MGAT5B
ATP1B4		C4ORF16	RNASEL	FAM179B	COX4NB								STEAP4					CDCA7		LEPRE1	MIB2
ATP2A2		C4ORF19	RNF	FAM189A2	COX5A								STK17A					CDCA7L		LEPREL1	MICAL1
ATP2A3		C4ORF20	RNF144A	FAM198B	CPE								STMN1					CDH10		LGR4	MICAL2
ATP2B1		C4ORF22	RNF19B	FAM19A1	CPED1								STOML1					CDH12		LGR5	MICALCL
ATP2B2		C4ORF27	RNF217	FAM19A2	CPNE1								STX1A					CDH18		LGR6	MKL2
ATP2B3		C4ORF32	RNF40	FAM19A4	CPNE4								SULT1A3					CDH19		LGSN	MLLT3
ATP2B4		C4ORF34	ROBO1	FAM19A5	CPSF3L								SULT1A4					CDH20		LHFPL1	MLPH
ATP2C1		C4ORF36	RORA	FAM3D	CPSF4L								SULT2B1					CDH22		LHX1	MMP16
ATP2C2		C4ORF52	RP1-278E11.3	FAM40B	CPT2								SUMO1					CDH23		LHX5	MOBKL1A
ATP5A1		C4ORF6	RP11-231C14.4	FAM49A	CR592225								SUMO1P3					CDH26		LIFR	MOCS3
ATP5B		C5	RP11-267C16.1	FAM53A	CR593374								SUV420H1					CDH4		LINGO2	MOGS
ATP5D		C5ORF15	RP11-299H22.3	FAM55B	CR599671								SVEP1					CDH5		LIPC	MORN3
ATP5F1		C5ORF37	RP11-395L14.17	FAM58BP	CR603438								SYK					CDH6		LMBRD1	MOS
ATP5G2		C5ORF38	RP11-497H16.5	FAM5B	CR606587								SYMPK					CDH7		LMCD1	MOSC2
ATP5H		C5ORF43	RP13-1039J1.2	FAM70A	CR606685								SYN2					CDH9		LMNB1	MPHOSPH6
ATP5I		C5ORF44	RPL13A	FAM82A1	CR611202								SYNCRIP					CDK13		LMO2	MRPL23
ATP5J		C5ORF52	RPS11	FAM84B	CR611340								SYNE2					CDK14		LMO4	MRPL3
ATP5L		C5ORF55	RRAS	FAM9B	CR617196								SYNGR3					CDK17		LMO7	MRPL38
ATP5S		C5ORF63	RRP36	FAN1	CR618817								TAC3					CDKAL1		LMX1A	MRPL39
ATP5SL		C6ORF10	RSPO1	FANCC	CR619760								TACC1					CDKL5		LONP2	MRPL40
ATP6		C6ORF100	RSRP1	FANCF	CR621108								TAF15					CDKN1C		LONRF3	MRPL48
ATP6AP1		C6ORF105	RTFDC1	FANCL	CR621912								TAF2					CDKN3		LPAR6	MRPL53
ATP6AP1L		C6ORF108	RUSC2	FAR1	CR622584								TAF4					CDNF		LPHN3	MRPS11
ATP6AP2		C6ORF117	RXFP3	FASTKD2	CR624833								TALDO1					CDS2		LPP	MRPS16
ATP6V0A1		C6ORF12	S1PR5	FAT1	CR936832								TAOK2					CEBPG		LRBA	MRPS18A
ATP6V0A2		C6ORF134	SAGE1	FAT3	CRAMP1L								TBL3					CELF2		LRGUK	MRPS18B
ATP6V0B		C6ORF136	SAMHD1	FBP1	CRAT								TBX2					CEP152		LRIG1	MRPS28
ATP6V0D1		C6ORF138	SAS10	FBXL4	CREBL1								TBX3					CEP170		LRIG3	MRPS34
ATP6V1A		C6ORF148	SCAF1	FBXO15	CRELD2								TCL6					CEP57		LRP12	MSH4
ATP6V1B1		C6ORF150	SCAMP2	FBXO4	CREM								TCP1					CERKL		LRP4	MSN
ATP6V1B2		C6ORF153	SCML1	FBXO8	CRFL3								TCP1P3					CETN3		LRP6	MSTN
ATP6V1C1		C6ORF159	SCN11A	FBXW7	CRH								TEAD3					CGB2		LRPPRC	MTA1
ATP6V1C2		C6ORF170	SCP2D1	FCGR1A	CRIP1								TEK					CGGBP1		LRRC4C	MTHFD2L
ATP6V1E1		C6ORF174	SEC14L1	FCRL2	CRIP2								TERF2					CGNL1		LRRC7	MTMR10
ATP6V1F		C6ORF185	SEC31B	FCRL3	CRIP3								TFG					CHCHD2		LRRCC1	MTR
ATP6V1G1		C6ORF186	SEMA4C	FDX1	CRISP3								TFPI2					CHD9		LRRFIP2	MTRF1
ATP6V1H		C6ORF191	SEPHS2	FER	CRMP1								TGFB1I1					CHODL		LRRN1	MUC15
ATP7A		C6ORF203	SERHL2	FERD3L	CSK								TGFBI					CHRDL1		LRRN2	MYEF2
ATP7B		C6ORF206	SERPINA10	FERMT1	CSMD3								THBS1					CHRFAM7A		LRRN3	MYO1E
ATP8		C6ORF223	SERPINA3	FEZ2	CSNK1G1								THBS3					CHRM2		LRRTM1	MYO3B
ATP8A1		C6ORF25	SF1	FEZF1	CSNK2B								THRAP3					CHRNA10		LRRTM3	MYO5A
ATP8B1		C6ORF26	SFPQ	FEZF2	CSRP1								TIMP1					CHRNA7		LRTM1	MYO5B
ATP8B3		C6ORF27	SFRS2	FGF1	CSRP3								TK1					CHST2		LTBP1	MYO5C
ATP8B4		C6ORF47	SFXN4	FGF10	CSTF3								TKT					CHST9		LYPD1	MYO9A
ATP9B		C6ORF48	SIGLEC14	FGF12	CTCF								TLE6					CITED2		LYPD6	MYRIP
ATPAF1		C6ORF58	SIGLEC6	FGF13	CTDSPL2								TLR4					CLCN2		LYPD6B	MYST4
ATPAF2		C6ORF84	SIGLEC9	FGF20	CTL4								TLR7					CLEC3A		LYSMD4	NAA38
ATPBD4		C6ORF89	SINGLEC7	FGF5	CTNNA2								TM9SF2					CLINT1		LYZL1	NAALAD2
ATPIF1		C6ORF99	SIX6	FGF6	CTNNA3								TMED9					CLYBL		LZTS1	NAALADL2
ATR		C7ORF10	SLAMF6	FGF9	CTNNAL1								TMEM100					CMC1		MACF1	NAE1
ATRIP		C7ORF11	SLC16A10	FGFR2	CTNND2								TMEM64					CMPK2		MACROD1	NAPG
ATRN		C7ORF34	SLC19A1	FGGY	CTNS								TMEM80					CNKSR2		MAD1L1	NARS2
ATRNL1		C7ORF38	SLC20A2	FHIT	CTRL								TMEM87B					CNKSR3		MAF	NAT8
ATRX		C7ORF42	SLC22A8	FHOD3	CTTNBP2								TNC					CNOT4		MAFB	NAV2
ATXN1		C7ORF44	SLC23A1	FIGN	CTTNBP2NL								TNF					CNR1		MAGEA11	NBPF12
ATXN10		C7ORF55	SLC25A2	FIGNL2	CTXN2								TNFRSF10B					CNTLN		MAGEA8	NBPF15
ATXN2		C7ORF62	SLC26A3	FILIP1L	CUL2								TNFRSF21					CNTN3		MAGI1	NCALD
ATXN2L		C7ORF66	SLC27A4	FJX1	CUL7								TNFRSF25					CNTN5		MAML2	NCEH1
ATXN3		C8B	SLC28A3	FKBP5	CUTL2								TNFSF10					CNTN6		MAMLD1	NCOR2
ATXN3L		C8ORF17	SLC32A1	FLI1	CUX1								TNFSF12					CNTNAP3B		MAN1A1	NDST2
ATXN7		C8ORF33	SLC44A5	FLJ43860	CUX2								TNFSF12-TNFSF13					COL10A1		MAN2A1	NDUFAF2
ATXN7L1		C8ORF34	SLC45A4	FLRT1	CXCL10								TNFSF13					COL19A1		MANF	NDUFAF4
ATXN7L2		C8ORF4	SLC5A1	FLRT2	CXCL11								TNMD					COL1A2		MANSC1	NDUFB3
ATXN7L3		C8ORF41	SLC6A16	FLRT3	CXCL13								TOP1					COL8A1		MAOA	NEK11
AUH		C8ORF42	SLC6A18	FMN1	CXCL17								TP53					COMMD10		MAP2K5	NEK7
AUP1		C8ORF46	SLC6A19	FMN2	CXCL6								TP53BP1					COQ3		MAP2K6	NELL1
AURKAIP1		C8ORF47	SLC6A5	FN1	CXCL9								TPBG					CORO6		MAP3K1	NFATC2
AURKB		C8ORF48	SLFN13	FOLH1	CXCR4								TPR					COX6C		MAP3K7	NFATC3
AUTS2		C8ORF71	SLFN5	FOLH1B	CXCR7								TPSAB1					COX7C		MAP3K8	NFE2L2
AVEN		C8ORF83	SLIRP	FONG	CXORF22								TPSB2					CPM		MAP4K3	NFIB
AVPI1		C8ORF85	SLX1B	FOXA2	CXORF45								TRADD					CPNE6		MARCH1	NFKBIL1
AVPR1B		C8ORFK32	SMC1B	FOXB1	CXORF59								TRAF2					CPNE7		MAST4	NGLY1
AWAT2		C9	SMCR8	FOXC1	CYB5A								TREM1					CPSF2		MAT2B	NHLRC3
AXIN1		C9ORF102	SMG1P3	FOXD1	CYB5B								TREML2					CPSF6		MAX	NIF3L1
AXIN2		C9ORF11	SMG6	FOXD3	CYB5D2								TREML2P					CRB2		MBD2	NIP7
AXL		C9ORF11-002	SMG9	FOXD4L5	CYB5R4								TRIM31					CRBN		MBIP	NKAIN2
AZI1		C9ORF121	SMIM23	FOXF2	CYBB								TRIM45					CREB1		MBNL3	NKAIN4
AZI2		C9ORF123	SMR3A	FOXG1	CYP21A2								TSPAN7					CREBL2		MCPH1	NKX2-2
AZIN1		C9ORF150	SMR3B	FOXI1	CYP2C18								TSSC1					CRH		MCTP2	NKX3-2
AZU1		C9ORF16	SMU1	FOXN3	CYP2E1								TUBB2B					CRIM1		MDFIC	NME3
B2M		C9ORF3	SMYD2	FOXO1	CYP39A1								TUBB3					CRYZ		MDGA1	NMI
B3GALNT1		C9ORF4	SORBS2	FOXP1	CYP3A43								TUSC3					CSDE1		MDGA2	NMS
B3GALNT2		C9ORF5	SPAG5	FOXP2	CYP4A11								TXK					CSF3R		MDM4	NOG
B3GALT2		C9ORF57	SPEM1	FOXQ1	CYP4B1								TXNRD1					CSMD3		MECOM	NOL3
B3GALTL		C9ORF58	SPIN1	FOXS1	CYP4X1								UBB					CSNK1G1		MED27	NOTCH2NL
B3GAT2		C9ORF66	SPINK5	FPGT-TNNI3K	CYP4Z1								UBE2A					CSNK1G3		MEGF10	NOX4
B3GNT1		C9ORF84	SPRR2B	FREM1	CYTSB								UBE2K					CSNK2A1		MEGF11	NPAS3
B3GNT2		C9ORF90	SPRR2E	FRK	D4S234E								UBE2L6					CSRNP3		MEGF9	NPFFR2
B3GNT3		CA10	SPRR2F	FRMD4A	DACH								UBL7					CSRP2		MEIS1	NR1H4
B3GNT5		CA4	SPTA1	FRMD5	DAPK1								UCKL1					CSTF2		MEIS2	NRG4
B3GNT7		CA5A	SRF	FRMPD4	DARS								UCP2					CTAGE5		MELK	NRN1L
B3GNTL1		CA7	SRP54	FRS2	DBF4								UGDH					CTBP2		MEOX2	NRSN1
B4GALNT2		CA8	SRRM5	FSCB	DBT								USP21					CTDSPL2		MET	NRXN3
B4GALT1		CABYR	SSC5D	FSHR	DCC								USP42					CTNNA3		METTL4	NTRK1
B4GALT2		CACHD1	SSFA2	FSIP2	DCDC1								USP6NL					CTNNB1		MEX3C	NTRK2
B4GALT3		CACNA1B	STAMBPL1	FST	DCDC2								USP9X					CTNNBL1		MFAP1	NUBP2
B4GALT4		CACNA1C	STATH	FSTL1	DCK								UTP14C					CTPS2		MFAP3	NUMA1
B4GALT6		CACNA1D	STK31	FSTL4	DCP2								VANGL2					CTTNBP2NL		MGAT4C	NUP88
B9D1		CACNA1E	STK32B	FTHL17	DCTN4								VAPA					CUL1		MGAT5B	NUSAP1
BAALC		CACNA2D2	STRAP	FTO	DCTN6								VCAM1					CWC22		MGMT	NUTF2
BAAT		CACNA2D3	STRN3	FUT8	DCX								VDAC2					CWC27		MGST1	NXNL2
BACE1		CACNB4	STXBP2	FZD1	DDAH2								VEGFC					CXADR		MID1	OAF
BACE2		CACNG3	SUGCT	FZD5	DDI2								VGLL1					CXORF23		MKI67	OIP5
BACH1		CACYBP	SUHW3	FZD7	DDO								VIPR2					CYB5B		MKRN9P	OR10C1
BACH2		CADM1	SULT1A4	FZD8	DDX10								VPS33B					CYBRD1		MLF1	OR14J1
BAD		CADM2	SULT1C3	G2E3	DDX11								VPS39					CYLD		MMADHC	OR4K1
BAG1		CALB1	SUN2	GABRA2	DDX28								VPS4B					CYP1B1		MN1	OR5L2
BAG2		CALCA	SYBU	GABRG2	DDX5								VPS52					CYP26B1		MND1	ORC2L
BAG3		CALCB	SYNC	GABRP	DECR1								VSIG4					CYP7B1		MOCS2	OSBP
BAG4		CALCOCO1	TACC2	GAD1	DEFB108B								VWA1					CYR61		MON1B	OSBPL10
BAG5		CALCR	TARM1	GADL1	DENND1A								VWF					CYYR1		MPDZ	OSBPL1A
BAI1		CALD1	TARS2	GALC	DENND4A								WDR1					DAAM1		MPHOSPH6	OSBPL8
BAI3		CALML4	TAS1R1	GALNT10	DEPDC7								WDR19					DAB2		MPP6	OSGEPL1
BAIAP2		CALN1	TAS2R10	GALNT11	DERPC								WDR75					DACT1		MRPL3	OXER1
BAIAP2L1		CALU	TAS2R16	GALNT5	DET1								WHSC1L1					DAD1		MRPL55	OXSM
BAIAP2L2		CAMK1G	TBC1D2	GALNT7	DGKI								WISP2					DAPL1		MRPS18A	P2RY2
BAIAP3		CAMK2D	TBC1D24	GALNTL6	DHCR24								WWOX					DBX1		MRPS23	P2RY6
BAK1		CAMK2G	TBL1XR1	GAP43	DHFR								WWTR1					DCAF17		MRPS30	P4HA1
BAK1P1		CAMK2N1	TBRG4	GATA3	DHRS7								XBP1					DCAF4		MRPS9	PAFAH1B2
BAMBI		CAMK4	TCOF1	GBA3	DHX16								XPNPEP2					DCBLD1		MSI1	PAG1
BANF1		CAMKMT	TCRA 14	GBE1	DHX33								XYLB					DCBLD2		MSI2	PAIP2
BANF2		CAMTA1	TENM4	GBX2	DIAPH3								YWHAE					DCC		MSL3	PAK1IP1
BANP		CAND1	TEX19	GCA	DIRC3								ZDHHC21					DCDC5		MSRA	PAK3
BAP1		CANT1	TEX37	GCC2	DJ031130								ZEB2					DCP2		MSX2	PAQR5
BARD1		CAPN13	TF	GCDH	DKFZP313O1925								ZFYVE27					DCTD		MTBP	PARD3B
BARHL1		CAPN3	TFAM	GCFC2	DKFZP434A1319								ZNF219					DCUN1D1		MTERF	PARD6A
BARHL2		CAPN6	TFAP2E	GDA	DKFZP434C1418								ZNF703					DDX1		MTPAP	PARD6B
BASP1		CAPN7	TFEB	GDNF	DKFZP434F1016								ZNF91					DDX10		MTPN	PARK2
BAT1		CAPRIN1	TFF2	GDPD4	DKFZP434F1719													DDX18		MTR	PARP6
BAT2		CAPRIN2	TGM3	GEMIN8	DKFZP434K2435													DDX20		MTRF1L	PATL1
BAT2L1		CAPZA2	TGOLN2	GFRA1	DKFZP434L192													DDX53		MTSS1L	PAWR
BAT2L2		CAPZA3	THADA	GFRA2	DKFZP434N0935													DDX54		MTX2	PBK
BAT3		CAPZB	THAP1	GFRAL	DKFZP434O0527													DEDD2		MXRA5	PBX2
BAT4		CARD11	THEDC1	GGH	DKFZP434P241													DEFB118		MYC	PCGF1
BATF2		CARD16	THSD7B	GHR	DKFZP451B1418													DEPDC1B		MYF5	PCLO
BAX		CARD4	TLDC1	GIPC2	DKFZP451E015													DGKG		MYL10	PCMTD1
BAZ1A		CARS2	TLE4	GJA1	DKFZP564A0122													DHFRL1		MYLK2	PCTP
BAZ1B		CASC2	TLE6	GJA10	DKFZP566D244													DHRS9		MYLK4	PDAP1
BAZ2A		CASC3	TLL2	GJB5	DKFZP566N034													DHX15		MYO3B	PDCL2
BBC3		CASC4	TLR1	GK	DKFZP586E1619													DIAPH2		MYOCD	PDE11A
BBS1		CASK	TLR10	GK2	DKFZP586I1420													DIAPH3		MYOF	PDE1C
BBS4		CASP1	TLR6	GKAP1	DKFZP686A01247													DIO2		N4BP1	PDE4DIP
BBS5		CASP10	TLR9	GLCCI1	DKFZP686A11192													DIP2C		N6AMT1	PDE7B
BBS7		CASP12	TM4SF1	GLCE	DKFZP686M0619													DISC1		NAA11	PDF
BBS9		CASP4	TM4SF4	GLI2	DKFZP686O16217													DKK2		NAALADL2	PDHA1
BBX		CASP5	TMC1	GLI3	DKFZP686O248													DLG2		NAGLU	PDHX
BCAM		CASQ2	TMEM117	GLIS3	DKFZP762A1615													DLGAP2		NARS2	PDIA3
BCAP29		CAST	TMEM121	GLP1R	DKFZP762A217													DLGAP4		NAT2	PDLIM3
BCAP31		CASZ1	TMEM126A	GLP2R	DKFZP779K0112													DLX2		NAV2	PDP2
BCAR1		CATSPER2	TMEM161A	GLRX	DKFZP779M0311													DLX6		NBEA	PDZRN4
BCAR3		CATSPER2P1	TMEM175	GLRX3	DKFZP781B11202													DMRT2		NBPF11	PEX6
BCAS3		CATSPERG	TMEM176A	GLT1D1	DKFZP781C0423													DMRTA1		NCAM2	PFKP
BCAS4		CBFB	TMEM176B	GLT25D2	DKFZP781G0119													DMRTA2		NCKAP5	PGAP1
BCAT1		CBLB	TMEM177	GMDS	DLG2													DNAH11		NDFIP1	PGBD1
BCAT2		CBLN1	TMEM206	GMNC	DLG5													DNAH8		NDST4	PGBD2
BCHE		CBLN2	TMEM207	GNA14	DLG7													DNAJB9		NDUFAF4	PHACTR1
BCKDHB		CBLN4	TMEM232	GNAQ	DNA2													DNAJC15		NDUFB4	PHF14
BCKDK		CBR4	TMEM237	GOLGA1	DNAH12													DNAJC19		NDUFS4	PHF20
BCL10		CBWD6	TMEM30C	GOLGA6L1	DNAH14													DNAJC3		NDUFS5	PHLDA3
BCL2		CBX4	TMEM31	GOLGA6L6	DNAH5													DNPEP		NEDD1	PIGG
BCL2L11		CC2D1A	TMEM43	GOLGA7B	DNAH6													DOCK11		NELL2	PIGN
BCL2L12		CCDC102B	TMEM44	GOLIM4	DNAH7													DOCK3		NEO1	PIGS
BCL2L15		CCDC110	TMEM54	GORAB	DNAJA1													DOCK9		NEUROG2	PION
BCL2L2		CCDC129	TMEM82	GORASP2	DNAJA3													DPF1		NFASC	PIP5KL1
BCL3		CCDC132	TMEM87A	GOSR2	DNAJB6													DPH5		NFATC2	PKM2
BCL6		CCDC138	TMPRSS9	GOT2	DNAJC1													DPP10		NFE2L2	PKN2
BCL7A		CCDC14	TNFRSF10B	GP2	DNAJC12													DPPA4		NFE2L3	PKN3
BCL7B		CCDC141	TNNT2	GPAM	DNAJC16													DPY19L1		NFIA	PLA2G12A
BCL7C		CCDC142	TOE1	GPATCH2	DNAJC18													DPYD		NFIB	PLA2G15
BCL9		CCDC150	TOR1A	GPC3	DNAJC5B													DSC3		NHEJ1	PLCG2
BCL9L		CCDC151	TPRKB	GPC4	DNAJC9-AS1													DTD1		NHS	PLCH1
BCLAF1		CCDC152	TPRXL	GPC5	DNM1													DTNA		NIPAL3	PLCL1
BCO2		CCDC160	TPSAB1	GPC6	DNM1L													DTNBP1		NIPBL	PLD1
BCORL1		CCDC162P	TRAPPC9	GPD2	DNTT													DUSP16		NKAIN2	PLEK2
BCR		CCDC171	TREM1	GPHN	DOCK3													DUSP27		NLGN1	PLEKHA5
BCS1L		CCDC178	TRIM47	GPKOW	DOCK4													DUSP6		NLRP1	PLEKHA6
BDH1		CCDC18	TRIM51	GPM6B	DOCK8													DYNC1I2		NMI	PLEKHG4
BDH2		CCDC25	TRIM6-TRIM34	GPR1	DOK5													DYNLRB2		NMNAT3	PLEKHG5
BDKRB1		CCDC27	TRIM66	GPR101	DOK6													DYRK2		NNMT	PLOD2
BDKRB2		CCDC4	TRIM67	GPR110	DOM3Z													DYSF		NNT	PLXND1
BDNF		CCDC41	TRMT10C	GPR125	DPEP2													EDA		NOBOX	PMS1
BEAN		CCDC42	TSPAN8	GPR126	DPEP3													EDDM3A		NOG	PNLIP
BECN1		CCDC45	TSSK3	GPR139	DPM1													EDEM1		NOL11	PNLIPRP3
BEGAIN		CCDC50	TTBK1	GPR151	DPM2													EDEM3		NOL4	PNPLA6
BEND3		CCDC52	TTBK2	GPR156	DPP10													EDIL3		NOSTRIN	PNRC1
BEND4		CCDC53	TTC19	GPR174	DPY19L2													EDNRA		NOVA1	PODN
BEND5		CCDC63	TTC31	GPR26	DPY19L2P2													EDNRB		NOX4	POGZ
BEND6		CCDC66	TTC9C	GPR34	DPYD													EEFSEC		NPAS3	POLH
BEND7		CCDC68	TTYH1	GPR39	DQ576041													EFNA5		NPC1	POLR3E
BEST3		CCDC74A	TUBGCP2	GPR45	DQ576951													EFNB2		NPIP	POPDC3
BET1L		CCDC78	TVP23A	GPR52	DQ577530													EFR3A		NPSR1	POSTN
BEX1		CCDC79	TWIST1	GPR64	DQ578199													EFR3B		NPVF	POTEB
BEX2		CCDC80	TXLNB	GRB14	DQ578200													EHF		NPY2R	POU5F1
BEX5		CCDC82	TYW3	GREB1L	DQ578838													EIF1AX		NR2F1	PPA2
BFAR		CCDC90B	UBE2W	GREM1	DQ579249													EIF3H		NR3C1	PPEF2
BFSP1		CCDC99	UBE3D	GREM2	DQ580846													EIF4E		NR3C2	PPIB
BGN		CCIN	UBL7	GRHL3	DQ582025													EIF5		NR4A2	PPIG
BHLHA9		CCL5	UBP1	GRIA2	DQ582073													ELP3		NR4A3	PPM1A
BHLHE23		CCM2L	UGT2B10	GRIA3	DQ582260													ELTD1		NR5A2	PPM1D
BHLHE40		CCNB2	UNC13D	GRID1	DQ583954													EMCN		NRF1	PPM1F
BICC1		CCND2	USHBP1	GRID2	DQ586356													EML5		NRIP1	PPM1L
BICD1		CCNDBP1	USO1	GRIK1	DQ587154													EN1		NRK	PPP1R10
BICD2		CCNG2	USP2	GRIK2	DQ588163													ENOX1		NRP1	PPP1R11
BIK		CCNH	USP33	GRIK3	DQ588687													ENPEP		NRP2	PPP1R12A
BIN1		CCNI2	USP50	GRIK4	DQ592322													ENY2		NRXN3	PPP2CA
BIRC2		CCNT2	UTS2	GRIN2A	DQ592463													EOMES		NSMAF	PPP2CB
BIRC3		CCNY	VAMP5	GRIN2B	DQ594306													EPHA3		NT5E	PPP2R2B
BIRC5		CCR7	VCP	GRIN3A	DQ594471													EPHA4		NTM	PPP2R5D
BIRC7		CCRN4L	VCPKMT	GRIP1	DQ595648													EPHA6		NTN1	PPP2R5E
BIVM		CCT6B	VSIG10	GRM1	DQ596887													EPHA7		NTRK3	PPP3CB
BLK		CCT8	VSIG8	GRM3	DQ597560													EPYC		NUDC	PRDM10
BLM		CD151	WASF1	GRM7	DRD5													ERBB4		NUDT12	PRELID2
BLNK		CD164	WBP2	GRM8	DRG1													ERC2		NUDT2	PREP
BLOC1S1		CD180	WDFY2	GRPR	DSTYK													ERGIC1		NUDT7	PRKCA
BLVRA		CD1C	WDR34	GRXCR1	DTNA													ERMAP		NUP210	PRKCH
BLVRB		CD1D	WFIKKN1	GSDMC	DTWD1													ERRFI1		NUP35	PRKG2
BLZF1		CD1E	WNT10A	GSX2	DUFD1													ESCO1		NUP62CL	PRLH
BMF		CD200	WNT2B	GTDC1	DUS2L													ETAA1		NUS1	PRMT7
BMI1		CD200R1L	XKR6	GTF2H2	DUSP10													ETNK1		ODZ1	PROCR
BMP1		CD226	XPO5	GTF2H2C	DUSP11													EVX2		ODZ2	PRPF39
BMP2K		CD244	XPO7	GUCY2F	DUSP22													EXOC2		ODZ3	PRTG
BMP3		CD2AP	XRN1	GUSBP1	DYNC1LI2													EXOC4		OFCC1	PSG3
BMP4		CD300A	YBX2	GXYLT1	DYNC2H1													EXOC6		OLA1	PSG4
BMP6		CD300C	YJEFN3	GYG1	DYNLT3													EXT1		OLIG3	PSG7
BMP8A		CD3E 11	ZBED6	GYPA	E2F4													EXTL3		ONECUT1	PSG8
BMP8B		CD40	ZBTB38	H2AFY	E2F8													EYA4		OPA1	PSKH1
BMPER		CD40LG	ZC2HC1C	HAAO	EARS2													FAF1		OPA3	PSMA8
BMPR1A		CD44	ZC3HAV1	HABP2	ECD													FAM108B1		OPHN1	PSMB10
BMPR1B		CD46	ZDHHC13	HACE1	ECHDC2													FAM110B		OR11H1	PSMB2
BMS1		CD47	ZDHHC4	HAND2	ECT2													FAM113B		OR11H12	PSMB4
BMX		CD55	ZFX	HAO1	EDAR													FAM125B		OR11H2	PSMB8
BNC2		CD58	ZFYVE19	HAS2	EDC3													FAM172A		OR8K1	PSMC4
BNIP1		CD59	ZGRF1	HAS3	EDC4													FAM189A2		OSMR	PSMD1
BNIP2		CD69	ZKSCAN4	HCCS	EDNRA													FAM19A5		OSTF1	PSME4
BNIP3		CD72	ZMYM4	HDAC9	EDNRB													FAM40B		OTP	PTCD1
BNIP3L		CD82	ZMYND15	HDHD2	EEF2K													FAM49A		OXR1	PTER
BNIPL		CD83	ZNF1	HEATR5A	EEFSEC													FAM55B		P2RY1	PTGES2
BOC		CD84	ZNF141	HEATR6	EGF													FAM70A		P2RY10	PTGFRN
BOD1		CD96	ZNF197	HECTD1	EGFL8													FAM84B		PACSIN2	PTK2
BOD1L		CDAN1	ZNF20	HECTD2	EGFR													FAM9B		PAH	PTPLB
BOLA1		CDC14B	ZNF25	HELT	EHF													FANCC		PAK1	PTPN13
BOLA2		CDC14C	ZNF252P	HEPACAM2	EHMT2													FANCL		PAK3	PTPN14
BOLA2B		CDC27	ZNF355P	HERC1	EIF2C1													FAR1		PANK3	PTPN9
BPGM		CDC2L6	ZNF365	HERC2	EIF2C3													FAT1		PAPPA	PTPRD
BPIL3		CDC40	ZNF431	HERC2P3	EIF2C4													FAT3		PAPPA2	PTPRK
BPNT1		CDC42	ZNF433	HERPUD2	EIF2S1													FBXL4		PAPSS1	PTPRM
BPTF		CDC42BPG	ZNF467	HES1	EIF2S3													FBXO8		PARD3	PVRL3
BRAF		CDC42EP4	ZNF480	HGD	EIF3H													FBXW7		PARD3B	PXDNL
BRAP		CDC42SE2	ZNF493	HGF	EIF3J													FDX1		PARK2	PXK
BRCA1		CDC45	ZNF496	HHAT	EIF3J-AS1													FER		PARK7	PYROXD1
BRCA2		CDC45L	ZNF510	HHEX	EIF4ENIF1													FERMT1		PARP4	RAB17
BRD2		CDC5L	ZNF563	HHIP	ELAVL4													FEZ2		PARP8	RAB2A
BRD3		CDCA7	ZNF594	HIC1	ELFN1													FGF10		PAWR	RAB3GAP1
BRD4		CDCA7L	ZNF595	HIPK2	ELL2													FGF13		PAX3	RAB43
BRD7		CDH1	ZNF611	HIPK3	ELL3													FGF5		PAX6	RABEP1
BRD7P2		CDH10	ZNF614	HIST3H2A	ELMO1													FGF9		PAXIP1	RABL5
BRD8		CDH11	ZNF615	HIST3H3	ELMO3													FGFR2		PBX1	RAD18
BRD9		CDH12	ZNF76	HIVEP1	ELOVL6													FHIT		PBX3	RAD50
BRDT		CDH13	ZNF782	HIVEP2	EMB													FHOD3		PCDH1	RAG2
BRE		CDH16	ZNF785	HLCS	EMCN-IT3													FIGN		PCDH10	RAI14
BRF2		CDH17	ZNF788	HMGCLL1	EME2													FILIP1L		PCDH18	RALB
BRI3BP		CDH18	ZNF80	HMP19	EMID2													FJX1		PCDH19	RAPGEF6
BRIP1		CDH19	ZNF91	HNF4G	ENAM													FKBP5		PCDH7	RASGEF1B
BRIX1		CDH2	ZNRF2	HNMT	ENOX1													FLRT1		PCDH8	RASGRP2
BRMS1		CDH20	ZNRF4 19	HNRNPA3	ENPP3													FLRT3		PCSK5	RASGRP4
BRP44		CDH22	ZSCAN2	HNRNPD	EPB41L2													FMN2		PCTP	RB1
BRP44L		CDH23	ZSCAN4	HNRNPH3	EPB41L3													FOXC1		PDCD6IP	RBBP5
BRPF1		CDH26		HOXB2	EPB41L4B													FOXD3		PDE1A	RBBP8
BRPF3		CDH3		HOXB3	EPB42													FOXD4L5		PDE3B	RBM39
BRS3		CDH4		HOXC13	EPHA6													FOXN3		PDE4D	RBM43
BRSK1		CDH5		HOXD10	EPHB1													FOXO1		PDE4DIP	RBM44
BRWD1		CDH6		HOXD11	EPHB6													FOXP1		PDE8B	RBMS3
BRWD3		CDH7		HOXD12	EPM2A													FOXP2		PDGFRA	RDBP
BSCL2		CDH8		HOXD13	EPS8													FOXQ1		PDHX	RDM1
BSDC1		CDH9		HOXD3	EPYC													FOXS1		PDP1	RECQL
BSG		CDHR3		HPCAL1	ERAF													FRMD5		PDSS2	RELN
BSN		CDK13		HPGD	ERAP1													FRMPD4		PDZK1	RFC3
BSPH1		CDK14		HPS1	ERBB4													FSCB		PDZRN3	RFX5
BSPRY		CDK17		HPS3	ERC1													FST		PDZRN4	RFX7
BST2		CDK20		HPSE2	ERCC8													FSTL1		PELO	RGL1
BSX		CDK5R2		HRASLS	ERGIC3													FSTL4		PEPD	RGS3
BTAF1		CDK5RAP2		HRCT1	ERI3													FTO		PEX14	RGS6
BTBD1		CDKAL1		HRH2	ERMN													FUT8		PEX2	RHOBTB1
BTBD10		CDKL5		HRH4	ERRFI1													FZD1		PFKP	RHOJ
BTBD12		CDKN1C		HS1BP3	ESCO2													FZD5		PGAP1	RHPN2
BTBD16		CDKN2AIPNL		HS2ST1	ESPN													FZD8		PGAP2	RLTPR
BTBD3		CDKN2C		HS3ST1	ESR1													GABRA2		PGRMC1	RNF111
BTBD7		CDKN3		HS3ST2	ESRP2													GABRP		PHB	RNF121
BTBD8		CDNF		HS3ST4	EU-HMTASE1													GADL1		PHF14	RNF13
BTF3		CDON		HS3ST5	EXOC3L													GALNT10		PHF20L1	RNF170
BTF3L1		CDR2		HS6ST1	EXOC3L1													GALNT11		PHKA2	RNF207
BTF3L4		CDRT15L2		HS6ST2	EXOC4													GALNT5		PIAS1	RNF24
BTG1		CDS2		HS6ST3	EXOC5													GALNT7		PID1	RNF39
BTG2		CDX2		HSBP1	EXOC6B													GALNTL6		PIGC	RNF5
BTG3		CEACAM1		HSD17B7P2	EXOSC9													GATA3		PIGU	ROBO1
BTN2A1		CEACAM3		HSD3B1	EYS													GBE1		PIK3C3	ROGDI
BTN2A2		CEACAM5		HSF2	FABP2													GCC2		PIK3R1	ROMO1
BTN3A1		CEACAM8		HSFX2	FABP3													GCDH		PIPOX	RPA3
BTN3A2		CEBPA		HSP90AB4P	FABP5P3													GDNF		PITPNC1	RPAIN
BTN3A3		CEBPD		HSP90B3P	FAHD1													GEMIN8		PITRM1	RPIA
BTNL2		CEBPG		HSPA13	FAIM													GFRA2		PITX1	RPLP1
BTNL8		CEECAM1		HSPA4	FAM101A													GFRAL		PKIA	RPP14
BTNL9		CEL		HSPB3	FAM102A													GGH		PKM2	RPP25
BTRC		CELF2		HTR1B	FAM104A													GIPC2		PKN2	RPS20
BUB1		CELF4		HTR1E	FAM114A1													GJA1		PLA2G4F	RPS3A
BUB1B		CELF6		HTR1F	FAM135B													GJA10		PLA2G6	RPS6KA2
BUB3		CELSR1		HTR5A	FAM13C1													GJB5		PLAA	RRAD
BUD13		CEMP1		HTR7	FAM149B1													GKAP1		PLCG1	RRAGB
BUD31		CENPB		IBTK	FAM179B													GLCCI1		PLCL1	RRP9
BYSL		CENPC1		ICA1	FAM184A													GLCE		PLCL2	RSPH3
BZRAP1		CENPE		ICOS	FAM18A													GLI2		PLD5	RSRC1
BZW2		CENPF		ID2	FAM190A													GLI3		PLEKHA3	RTKN
C10ORF10		CENPN		ID4	FAM21C													GLIS3		PLEKHA5	RUFY3
C10ORF107		CENPO		IDI1	FAM30A													GLRX		PLEKHM3	RXFP3
C10ORF108		CENPT		IDS	FAM5													GLRX3		PLK2	RXRA
C10ORF11		CENPW		IFNAR2	FAM59A													GLT1D1		PLS3	RYBP
C10ORF112		CENTA2		IFNE	FAM65A													GLT25D2		PLXDC2	RYR3
C10ORF113		CENTB5		IFNG	FAM71D													GMDS		PLXNA1	SAMD4B
C10ORF114		CEP112		IFT43	FAM76A													GOLGA1		PLXNA2	SARS
C10ORF115		CEP120		IGF1	FAM83B													GOLGA6L1		PMFBP1	SASS6
C10ORF118		CEP128		IGFBP2	FAM86B2													GOLGA6L6		PNLIPRP3	SBF2
C10ORF119		CEP152		IGFBP3	FAM86C1													GOLGA7B		PNOC	SCAMP2
C10ORF12		CEP164		IGFBP5	FAM96B													GOLIM4		PODXL	SCAND1
C10ORF120		CEP170		IGFBP7	FANCD2													GORAB		POLA1	SCAPER
C10ORF125		CEP170P1		IGSF11	FAP													GORASP2		POTED	SCARA3
C10ORF129		CEP192		IGSF8	FAPP2													GOSR2		POU2F1	SCARA5
C10ORF137		CEP250		IGSF9B	FARS2													GOT2		POU4F3	SCD5
C10ORF140		CEP290		IHH	FAT3													GPAM		POU6F2	SCG2
C10ORF18		CEP295		IKZF2	FBN1													GPATCH2		PPAP2B	SCHIP1
C10ORF2		CEP350		IL10RA	FBN2													GPC3		PPAPDC1A	SCLT1
C10ORF26		CEP44		IL12A	FBX015													GPC4		PPFIBP2	SCNN1D
C10ORF28		CEP55		IL12B	FBXL13													GPC5		PPIAL4A	SCP2
C10ORF32		CEP57		IL13RA1	FBXL3													GPC6		PPIAL4B	SDC2
C10ORF35		CEP57L1		IL15	FBXL7													GPD2		PPIAL4G	SEC24B
C10ORF54		CEP95		IL1RAP	FBXL8													GPKOW		PPIB	SEC24C
C10ORF57		CER1		IL1RAPL1	FBXO13													GPR1		PPIP5K2	SEC31A
C10ORF58		CERKL		IL1RAPL2	FBXO2													GPR101		PPM1B	SEC61G
C10ORF62		CERS6		IL20RB	FBXO22													GPR110		PPP1R3B	SEH1L
C10ORF68		CES1		IL25	FBXO44													GPR125		PPP2CB	SEMA6A
C10ORF71		CES2		IL28RA	FBXO6													GPR139		PPP2R2B	SENP8
C10ORF72		CES3		IL5RA	FCGBP													GPR156		PPP2R3A	SERINC2
C10ORF76		CES4A		IL6ST	FCRL1													GPR174		PPP3CB	SERINC4
C10ORF78		CES8		IL7	FCRL2													GPR34		PPP4R1L	SERPINB2
C10ORF81		CETN3		IMMP2L	FCRL3													GPR45		PRDM1	SERPINB8
C10ORF82		CFAP58		IMPAD1	FER1L4													GPR64		PRDM14	SET
C10ORF84		CFB		IMPG1	FERD3L													GRB14		PRDM6	SF1
C10ORF85		CFC1		IMPG2	FGD4													GREM2		PRDM9	SFPQ
C10ORF88		CFC1B		ING3	FGF1													GRIA3		PRDX4	SFRP1
C10ORF92		CFH		INHBA	FGFR1OP													GRID2		PRELID2	SFRS8
C10ORF93		CGA		INHBB	FGR													GRIK1		PREP	SFXN5
C10ORF96		CGB2		INO80D	FHIT													GRIK2		PRICKLE1	SGCZ
C11ORF10		CGGBP1		INPP5A	FHL5													GRIP1		PRICKLE2	SGIP1
C11ORF2		CGN		INPP5B	FHOD1													GRM1		PRKAB2	SGK269
C11ORF20		CGNL1		INSC	FHOS													GTDC1		PRKAR2B	SH2B3
C11ORF24		CHAF1B		INSIG2	FIBL-6													GUCY2F		PRKD1	SH2D1B
C11ORF30		CHC1L		INTS10	FIG4													H2AFY		PRKG1	SIDT1
C11ORF31		CHCHD1		INTS7	FKBP14													HAAO		PRKX	SIRT1
C11ORF34		CHCHD2		INTS9	FKBP4													HAND2		PRMT6	SKIV2L
C11ORF35		CHD3		IQCJ-SCHIP1	FKBPL													HCCS		PRMT8	SKP1
C11ORF41		CHD5		IQSEC1	FKSG63													HDAC9		PROKR2	SLAIN1
C11ORF46		CHD6		IRF2BPL	FL25415													HECTD1		PRPF18	SLC12A4
C11ORF48		CHD7		IRS1	FLJ00161													HEPACAM2		PRPS1L1	SLC12A6
C11ORF51		CHD9		IRS4	FLJ00284													HERPUD2		PSIP1	SLC18A2
C11ORF52		CHL1		IRX1	FLJ00382													HGD		PSMA1	SLC20A1
C11ORF53		CHMP2B		IRX2	FLJ00385													HGF		PSMD6	SLC22A11
C11ORF57		CHN1		IRX3	FLJ10159													HHAT		PSMD7	SLC22A23
C11ORF59		CHN2		IRX4	FLJ10375													HHIP		PTCH1	SLC22A7
C11ORF60		CHODL		IRX5	FLJ10493													HIC1		PTCHD1	SLC25A21
C11ORF61		CHORDC1		ISL1	FLJ10709													HIPK2		PTCHD2	SLC25A36
C11ORF63		CHPT1		ISL2	FLJ11004													HIPK3		PTER	SLC27A4
C11ORF65		CHRDL1		ISM1	FLJ11722													HIST3H2A		PTPLA	SLC27A6
C11ORF68		CHRFAM7A		ISPD	FLJ12571													HIST3H3		PTPRD	SLC28A3
C11ORF70		CHRM2		ITGA4	FLJ13105													HIVEP1		PTPRJ	SLC2A13
C11ORF73		CHRNA1		ITGA6	FLJ13197													HIVEP2		PTPRK	SLC30A9
C11ORF74		CHRNA10		ITGAV	FLJ13273													HLCS		PTTG1	SLC35A3
C11ORF75		CHRNA6		ITGB1	FLJ13315													HMGCLL1		PVRL1	SLC35B4
C11ORF80		CHRNA7		ITPR1	FLJ13710													HNF4G		PVRL3	SLC39A10
C11ORF82		CHRNB3		ITPRIP	FLJ16779													HNMT		PXDNL	SLC3A1
C11ORF83		CHRNB4		JAG1	FLJ20035													HNRNPA3		QKI	SLC4A10
C11ORF84		CHST10		JAK1	FLJ20184													HNRNPD		QRFPR	SLC4A5
C11ORF89		CHST13		JARID2	FLJ20257													HOXB3		RAB11A	SLC7A5
C11ORF9		CHST2		JAZF1	FLJ20542													HOXC13		RAB11FIP2	SLC7A6
C11ORF90		CHST5		JRKL	FLJ20699													HPCAL1		RABGEF1	SLC7A6OS
C11ORF91		CHST9		JUN	FLJ20896													HPGD		RAD21	SLC9A5
C12ORF10		CHSY3		KAT6B	FLJ21865													HPSE2		RAD23B	SLC9A9
C12ORF23		CHTF8		KAZALD1	FLJ22447													HRASLS		RAG2	SLCO6A1
C12ORF24		CIB1		KCNA2	FLJ22490													HRH4		RALA	SMARCA2
C12ORF28		CIDECP		KCNA3	FLJ22527													HS1BP3		RALB	SMC5
C12ORF29		CIITA		KCNB2	FLJ23053													HS2ST1		RALGAPA2	SMCHD1
C12ORF34		CIRH1A		KCNC1	FLJ23235													HS3ST1		RANBP17	SMG1
C12ORF35		CISD1		KCNC2	FLJ23594													HS3ST2		RAP1A	SMG7
C12ORF39		CITED2		KCND2	FLJ25363													HS6ST2		RAP2A	SMPD2
C12ORF4		CITED4		KCND3	FLJ25422													HS6ST3		RAPGEF1	SMPD3
C12ORF40		CIZ1		KCNE4	FLJ30990													HSD3B1		RAPGEF3	SMURF1
C12ORF41		CKLF		KCNF1	FLJ32334													HSFX2		RAPGEF4	SMYD3
C12ORF42		CKLFSF1		KCNH5	FLJ33581													HSPA13		RAPGEF5	SNORA7B
C12ORF43		CKLFSF2		KCNH7	FLJ34154													HSPA4		RARRES1	SNRK
C12ORF44		CKLFSF3		KCNH8	FLJ36666													HTR1E		RASAL1	SNRNP40
C12ORF45		CKMT1A		KCNIP2	FLJ37201													HTR5A		RASAL2	SNRPC
C12ORF48		CKMT1B		KCNIP4	FLJ37357													HTR7		RASGEF1B	SNX25
C12ORF49		CKS1B		KCNJ1	FLJ38984													ICA1		RASL11B	SNX31
C12ORF5		CLASP1		KCNJ16	FLJ39660													ID2		RASSF9	SNX7
C12ORF50		CLCA4		KCNJ2	FLJ39739													ID4		RAVER2	SOCS6
C12ORF51		CLCF1		KCNMA1	FLJ39827													IDI1		RBBP6	SORCS1
C12ORF52		CLCN2		KCNMB1	FLJ41238													IFNG		RBKS	SORCS3
C12ORF53		CLCN7		KCNMB2	FLJ43080													IGFBP3		RBM12B	SOX8
C12ORF54		CLDN11		KCNQ1	FLJ43763													IGFBP5		RBM19	SP4
C12ORF57		CLDN17		KCNQ4	FLJ43980													IGSF11		RBM26	SPAG16
C12ORF59		CLDN18		KCNS2	FLJ45422													IGSF9B		RBM27	SPAG17
C12ORF60		CLDN5		KCNS3	FLJ45455													IHH		RBMX	SPAG4
C12ORF62		CLDN8		KCNT2	FLJ90492													IKZF2		RCBTB2	SPATA5
C12ORF63		CLEC12A		KCNU1	FLJ90811													IL12A		RCN1	SPATA5L1
C12ORF65		CLEC12B		KCTD1	FLOT1													IL13RA1		RCOR1	SPG11
C12ORF66		CLEC14A		KCTD12	FLVCR2													IL15		RELL1	SPIN1
C12ORF68		CLEC1B		KCTD16	FMO2													IL1RAPL1		RELN	SPINK6
C12ORF69		CLEC3A		KCTD3	FMR1NB													IL1RAPL2		REPS2	SPINK9
C12ORF70		CLEC4A		KCTD7	FNDC1													IL20RB		RERGL	SPINT2
C12ORF72		CLEC9A		KCTD8	FNIP1													IL28RA		REST	SPR
C12ORF73		CLGN		KDM3A	FOLH1B													IL5RA		REV1	SPSB3
C12ORF76		CLIC1		KDM4C	FOLR													IL6ST		RFC3	SRD5A3
C13ORF1		CLIC3		KDR	FOXA2													IL7		RFK	SRFBP1
C13ORF15		CLIC6		KGFLP2	FOXM1													IMMP2L		RFWD2	SRPK2
C13ORF18		CLINT1		KHDRBS2	FOXP1													IMPAD1		RGMA	SS18
C13ORF23		CLK3		KHDRBS3	FRMD5													ING3		RGPD1	SSH3
C13ORF26		CLLU1		KIAA0020	FSHB													INHBA		RGPD2	ST5
C13ORF27		CLMN		KIAA0494	FSIP1													INHBB		RGPD4	ST8SIA6
C13ORF30		CLMP		KIAA0564	FTLL1													INO80D		RGPD6	STARD3NL
C13ORF31		CLN5		KIAA0922	FTMT													INPP5A		RGS17	STARD4
C13ORF34		CLNK		KIAA1009	FUT11													INPP5B		RGS18	STAU1
C13ORF35		CLOCK		KIAA1161	FYB													INSIG2		RGS3	STK17B
C13ORF39		CLPTM1		KIAA1245	FYN													INTS10		RGS5	STK19
C14ORF1		CLSPN		KIAA1324L	G18													IQSEC1		RGS7	STK32B
C14ORF102		CLSTN2		KIAA1456	G1P3													IRS1		RHOB	STOML3
C14ORF104		CLVS1		KIAA1715	G6E													IRS4		RHOBTB1	STRBP
C14ORF105		CLYBL		KIAA1731	G7C													IRX1		RHOBTB3	STRN3
C14ORF106		CMC1		KIAA1797	GAB2													IRX2		RIMS1	STT3B
C14ORF115		CMKOR1		KIAA1817	GABBR1													ISL1		RIMS2	STX12
C14ORF118		CML2		KIF16B	GABRG3													ITGA6		RIMS4	STX18
C14ORF119		CMPK1		KIF20B	GAD2													ITGAV		RIN1	STX8
C14ORF126		CMPK2		KIF26A	GALC													JAG1		RIOK2	STXBP2
C14ORF129		CMTM1		KIF26B	GALK2													JAK1		RIPK2	SUCLG1
C14ORF135		CMTM2		KIF27	GALNT11													JARID2		RMI1	SUCLG2
C14ORF138		CMTM3		KIF2B	GALNT13													JAZF1		RNASEH2B	SV2B
C14ORF142		CMTM4		KIF4B	GALNT5													JRKL		RNF103	SWAP70
C14ORF145		CMYA3		KIRREL3	GALNTL6													JUN		RNF144A	SYNE2
C14ORF156		CNDP2		KIT	GANC													KAZALD1		RNF144B	SYNJ2BP
C14ORF159		CNEP1R1		KITLG	GAS2L2													KCNA2		RNF145	SYT4
C14ORF166		CNFN		KLF12	GAS2L3													KCNC2		RNF146	SYT7
C14ORF166B		CNIH4		KLF4	GATA6													KCND3		RNF152	TACR3
C14ORF167		CNKSR2		KLF5	GATAD2A													KCNE4		RNF169	TAF15
C14ORF174		CNKSR3		KLF6	GATM													KCNF1		RNF219	TAGAP
C14ORF177		CNNM2		KLF7	GBE1													KCNH5		RNF220	TAP1
C14ORF179		CNOT2		KLHL1	GC													KCNIP4		RNFT1	TAP2
C14ORF180		CNOT4		KLHL11	GCA													KCNJ1		RNGTT	TBC1D15
C14ORF183		CNR1		KLHL14	GCG													KCNJ2		RNH1	TBC1D5
C14ORF19		CNTD2		KLHL25	GCNT4													KCNMA1		ROBO1	TBX2
C14ORF2		CNTLN		KLHL4	GDAP2													KCNMB1		ROBO2	TBX4
C14ORF21		CNTN2		KLHL5	GDF8													KCNMB2		ROPN1B	TCERG1
C14ORF37		CNTN3		KLRF1	GDF9													KCNS2		RORA	TCF12
C14ORF38		CNTN4		KPNA2	GFOD1													KCNS3		RORB	TCP11L1
C14ORF39		CNTN5		KPNB1	GFOD2													KCNT2		RPA3	TEAD4
C14ORF4		CNTN6		KRTAP11-1	GFRA1													KCTD3		RPAP3	TEKT2
C14ORF43		CNTNAP2		KRTAP12-1	GGA2													KHDRBS2		RPH3AL	TELO2
C14ORF45		CNTNAP3		KRTAP12-2	GHITM													KHDRBS3		RPL10L	TERF2
C14ORF73		CNTNAP3B		KRTAP19-8	GHR													KIAA0020		RPL26L1	TFCP2L1
C14ORF79		CNTNAP4		KYNU	GKAP1													KIAA0494		RPL38	TFG
C14ORF93		CNTNAP5		L3MBTL3	GKN1													KIAA0564		RPLP1	TGM2
C15ORF23		CNTROB		L3MBTL4	GKN2													KIAA1009		RPRML	TGM5
C15ORF24		COBL		LAMA2	GLCE													KIAA1245		RPS12	THAP11
C15ORF26		COG1		LAMA3	GLI2													KIAA1715		RPS23	THAP9
C15ORF27		COG5		LAMA4	GLT28D1													KIAA1731		RPS24	THBS1
C15ORF29		COG6		LARGE	GMCL1													KIF16B		RPS29	THSD7B
C15ORF32		COG7		LATS2	GMFB													KIF20B		RPS6KA3	TIAM1
C15ORF33		COG8		LCLAT1	GMFG													KIF4B		RPS6KC1	TICAM2
C15ORF40		COL10A1		LCORL	GNA14													KIRREL3		RRAGA	TIMP2
C15ORF43		COL11A2		LDB2	GNB5													KITLG		RRAS2	TJP1
C15ORF44		COL15A1		LDLRAD3	GNG13													KLF4		RREB1	TK2
C15ORF48		COL19A1		LEF1	GNL1													KLF5		RRP15	TMC1
C15ORF52		COL1A2		LEPRE1	GNMT													KLF6		RSPO3	TMCO7
C15ORF53		COL20A1		LEPREL1	GOLGA2													KLF7		RSRC1	TMED6
C15ORF55		COL21A1		LGR4	GOLGA6B													KLHL11		RSU1	TMED7
C15ORF57		COL22A1		LGR5	GOLGA7													KLHL14		RYR2	TMEFF2
C15ORF60		COL25A1		LGR6	GOLGA8E													KLHL25		S1PR1	TMEM100
C16ORF3		COL28A1		LGSN	GOLM1													KLHL4		SAFB	TMEM116
C16ORF42		COL4A3		LHFPL1	GOLSYN													KLHL5		SALL1	TMEM156
C16ORF45		COL4A3BP		LHFPL2	GPAA1P1													KPNA2		SAMSN1	TMEM165
C16ORF46		COL4A4		LHFPL3	GPATC1													KPNB1		SCAI	TMEM170B
C16ORF47		COL4A5		LHX1	GPATCH1													KYNU		SCAPER	TMEM173
C16ORF48		COL4A6		LHX2	GPC6													L3MBTL3		SCFD2	TMEM184C
C16ORF5		COL5A2		LHX5	GPHB5													LAMA2		SCG2	TMEM188
C16ORF53		COL6A3		LHX8	GPHN													LAMA3		SCLT1	TMEM195
C16ORF55		COL6A5		LIFR	GPR128													LAMA4		SCN3A	TMEM202
C16ORF58		COL6A6		LIMS3	GPR133													LARGE		SCRG1	TMEM204
C16ORF59		COL8A1		LIN7A	GPR149													LATS2		SCUBE1	TMEM208
C16ORF61		COL8A2		LINC00305	GPR151													LCORL		SDCCAG8	TMEM232
C16ORF63		COL9A1		LINGO1	GPR177													LDB2		SDK1	TMEM42
C16ORF68		COLEC12		LINGO2	GPR63													LDLRAD3		SEC14L1	TMEM45A
C16ORF7		COLQ		LIPC	GPR64													LEPRE1		SEC16B	TMEM62
C16ORF70		COMMD10		LMBRD1	GPR65													LEPREL1		SEC23IP	TMEM87A
C16ORF73		COMMD3		LMCD1	GPR75													LGR4		SEL1L	TMOD2
C16ORF75		COPB2		LMNB1	GPR98													LGR5		SEL1L3	TMOD3
C16ORF78		COPS2		LMO1	GPSM3													LGR6		SEMA3A	TMX4
C16ORF79		COPS4		LMO2	GPX3													LGSN		SEMA6A	TNIP3
C16ORF80		COPS5		LMO3	GRAMD2													LHFPL1		SEPT7	TNPO1
C16ORF86		COQ3		LMO4	GRHL2													LHX1		SEPT9	TNS1
C16ORF88		COQ3-002		LMO7	GRID1													LHX5		SERGEF	TNXB
C16ORF89		COQ4		LMX1A	GRID2													LIFR		SERINC5	TP53BP1
C16ORF91		CORO6		LOC100506422	GRIK1													LINGO2		SERPINB8	TPD52
C16ORF92		COX4I1		LOC150776	GRIK2													LIPC		SETBP1	TPH2
C16ORF93		COX4NB		LOC339524	GRIK3													LMBRD1		SETD3	TPK1
C17ORF100		COX5A		LOC440040	GRM1													LMCD1		SF3A3	TPRG1
C17ORF101		COX6A1		LOC643955	GRM5													LMNB1		SFMBT2	TPRKB
C17ORF104		COX6C		LONP2	GRM8													LMO2		SGCZ	TRADD
C17ORF28		COX7B2		LONRF2	GRSF1													LMO4		SGIP1	TRAF6
C17ORF37		COX7C		LONRF3	GRSP1													LMO7		SGMS2	TRAPPC1
C17ORF39		CP		LPAR1	GSR													LMX1A		SGOL1	TRAPPC3
C17ORF42		CPA3		LPAR6	GSTCD													LONP2		SGPL1	TRIM15
C17ORF46		CPE		LPHN2	GTDC1													LONRF3		SH3KBP1	TRIM23
C17ORF47		CPEB2		LPHN3	GTF2B													LPAR6		SHB	TRIM27
C17ORF48		CPED1		LPIN1	GTF3C3													LPHN3		SHISA3	TRIM31
C17ORF49		CPLX2		LPIN3	GTF3C6													LPP		SHISA6	TRIM40
C17ORF53		CPM		LPL	GTPBP2													LRBA		SHOC2	TRIM42
C17ORF57		CPNE1		LPP	GTSE1													LRGUK		SIAH1	TRIM47
C17ORF58		CPNE4		LRBA	GULP1													LRIG1		SIK3	TRIM52
C17ORF59		CPNE6		LRFN5	GYPA													LRIG3		SIL1	TRIM58
C17ORF62		CPNE7		LRGUK	GYPB													LRP12		SIM1	TRIM65
C17ORF63		CPO		LRIG1	GYPC													LRP4		SIM2	TRIM69
C17ORF66		CPOX		LRIG3	HAAO													LRP6		SIPA1L3	TRMU
C17ORF70		CPS1		LRP12	HAGH													LRRC4C		SIX2	TRPC4AP
C17ORF71		CPSF2		LRP1B	HAO1													LRRC7		SIX4	TRPC6
C17ORF74		CPSF3L		LRP2	HAS2													LRRCC1		SLC10A2	TRPM7
C17ORF75		CPSF4		LRP4	HAS2AS													LRRFIP2		SLC12A2	TRPV6
C17ORF76		CPSF4L		LRP6	HAS3													LRRN1		SLC14A1	TRUB2
C17ORF77		CPSF6		LRPPRC	HAUS3													LRRN2		SLC14A2	TSNAXIP1
C17ORF78		CPT2		LRRC4	HCA58													LRRN3		SLC15A5	TSPAN32
C17ORF79		CR592225		LRRC4C	HCG_1986256													LRRTM1		SLC16A7	TTBK1
C17ORF80		CR593374		LRRC7	HCG17													LRRTM3		SLC1A1	TTBK2
C17ORF81		CR599671		LRRCC1	HCG26													LRTM1		SLC25A21	TTC18
C17ORF82		CR603438		LRRFIP2	HCG27													LTBP1		SLC25A32	TTC22
C17ORF85		CR606587		LRRN1	HCG2P7													LYPD1		SLC25A36	TTC26
C17ORF87		CR606685		LRRN2	HCG4													LYPD6		SLC28A3	TTC27
C17ORF97		CR611202		LRRN3	HCG4B													LYPD6B		SLC30A9	TTC31
C17ORF98		CR611340		LRRTM1	HCG4P6													LYSMD4		SLC35B3	TTC9B
C17ORF99		CR617196		LRRTM2	HCG9													LYZL1		SLC35F3	TTLL5
C18ORF1		CR618817		LRRTM3	HCP5													MACF1		SLC38A11	TUBA3C
C18ORF10		CR619760		LRRTM4	HDAC9													MACROD1		SLC38A6	TUBA8
C18ORF22		CR621108		LRTM1	HDDC3													MAF		SLC39A10	TUBB
C18ORF26		CR621912		LSAMP	HEATR1													MAFB		SLC4A10	TUBGCP4
C18ORF32		CR622584		LTBP1	HEATR3													MAGEA11		SLC4A3	TUSC3
C18ORF34		CR624833		LY86	HECW2													MAGEA8		SLC6A15	TXNDC16
C18ORF45		CR936832		LYPD1	HEPH													MAGI1		SLC6A9	UBD
C18ORF54		CRAMP1L		LYPD6	HERC1													MAML2		SLC7A10	UBE2CBP
C18ORF55		CRAT		LYPD6B	HERC2P3													MAMLD1		SLC8A3	UBE2D2
C18ORF56		CRB1		LYRM2	HERC2P7													MAN1A1		SLC9A2	UBE2E2
C19ORF10		CRB2		LYSMD4	HEXA													MAN2A1		SLC9A9	UBE2E3
C19ORF12		CRBN		LYZL1	HEXA-AS1													MANF		SLIT3	UBE2J2
C19ORF18		CREB1		LZTS1	HFE													MANSC1		SLITRK2	UBE2MP1
C19ORF22		CREB5		MAB21L2	HGF													MAOA		SLITRK3	UBFD1
C19ORF28		CREBL1		MACF1	HIAT1													MAP2K5		SLITRK4	UBQLN2
C19ORF29		CREBL2		MACROD1	HIATL2													MAP2K6		SLITRK5	UBR1
C19ORF33		CRELD2		MAD1L1	HIBCH													MAP3K1		SMAD2	UBXN4
C19ORF35		CREM		MAEA	HIGD2BP													MAP3K7		SMAD7	UCP2
C19ORF36		CRFL3		MAF	HINT1													MAP3K8		SMARCA2	UFD1L
C19ORF38		CRH		MAFA	HIP1													MAP4K3		SMARCE1	UFM1
C19ORF39		CRHR1		MAFB	HIPK2													MAT2B		SMG6	UGT8
C19ORF40		CRIM1		MAGEA11	HIRA													MAX		SMOC1	UHRF1BP1
C19ORF41		CRIP1		MAGEA8	HISPPD2A													MBD2		SMPD3	UNC45A
C19ORF42		CRIP2		MAGEB18	HIST1H1B													MBIP		SMYD2	UNC5D
C19ORF43		CRIP3		MAGEC1	HIST1H1C													MBNL3		SND1	UQCRC2
C19ORF44		CRIPAK		MAGEC2	HIST1H2AJ													MCPH1		SNX10	URM1
C19ORF45		CRISP1		MAGED1	HIST1H2AK													MCTP2		SNX11	USP15
C19ORF46		CRISP3		MAGI1	HIST1H2AL													MDFIC		SNX16	USP25
C19ORF47		CRMP1		MAML2	HIST1H2AM													MDGA1		SNX19	USP31
C19ORF48		CRNN		MAMLD1	HIST1H2BB													MDGA2		SNX7	USP32
C19ORF50		CRTAC1		MAN1A1	HIST1H2BM													MDM4		SOBP	USP43
C19ORF52		CRYBA2		MAN2A1	HIST1H2BN													MECOM		SOCS1	USP54
C19ORF53		CRYBA4		MANEA	HIST1H2BO													MED27		SOCS6	UTP23
C19ORF54		CRYGD		MANF	HIST1H3C													MEGF10		SORBS2	UTRN
C19ORF55		CRYGN		MANSC1	HIST1H3I													MEGF11		SORCS1	VAPB
C19ORF57		CRYZ		MAOA	HIST1H3J													MEGF9		SORCS3	VARS
C19ORF6		CSDE1		MAP1LC3A	HIST1H4J													MEIS1		SORL1	VGLL4
C19ORF60		CSF1		MAP2	HIST1H4K													MEIS2		SOX2	VPRBP
C19ORF61		CSF3R		MAP2K5	HIST1H4L													MELK		SOX4	VPS4A
C19ORF63		CSK		MAP2K6	HIVEP2													MEOX2		SOX6	VSIG4
C19ORF66		CSMD1		MAP3K1	HKR1													MET		SP3	VWA3A
C19ORF70		CSMD3		MAP3K7	HLA													METTL4		SP4	VWA5A
C19ORF71		CSNK1G1		MAP3K8	HLA-A													MEX3C		SPAG17	VWA5B1
C19ORF75		CSNK1G2		MAP4K3	HLA-DOB													MFAP1		SPANXA1	WASF1
C1D		CSNK1G3		MAPKAPK3	HLA-DPA1													MFAP3		SPANXC	WBP4
C1DP2		CSNK2A1		MARCH1	HLA-DPB1													MGAT4C		SPATA17	WDR16
C1DP3		CSNK2B		MARCH3	HLA-DPB2													MGMT		SPATS2L	WDR19
C1GALT1		CSPP1		MAST4	HLA-DQA1													MGST1		SPOCK1	WDR3
C1GALT1C1		CSRNP3		MAT2B	HLA-DQB2													MID1		SPOP	WDR34
C1ORF100		CSRP1		MATN1	HLA-DRB1													MKI67		SPRED1	WDR36
C1ORF101		CSRP2		MAX	HLA-DRB6													MKRN9P		SPRY2	WDR54
C1ORF103		CSRP3		MBD2	HLA-G													MLF1		SPRY3	WDR76
C1ORF105		CSTF2		MBIP	HLA-H													MMADHC		SPRY4	WDR88
C1ORF106		CSTF2T		MBNL2	HLA-J													MN1		SPTLC3	WNT7B
C1ORF107		CSTF3		MBNL3	HLA-L													MND1		SQRDL	WT1
C1ORF109		CT47B1-001		MBOAT1	HLA?E													MOCS2		SRBD1	WWOX
C1ORF110		CTAGE5		MCHR2	HMCN1													MON1B		SRRM4	WWP1
C1ORF112		CTBP2		MCPH1	HMG20A													MPDZ		SS18	XPNPEP1
C1ORF113		CTCF		MCTP1	HMGA2													MPHOSPH6		SSBP2	XPO5
C1ORF116		CTD-3064H18.4		MCTP2	HMGCR													MPP6		SSH2	XRN2
C1ORF123		CTDSPL2		MDFIC	HMM30767													MRPL3		SSTR2	YEATS2
C1ORF125		CTGF		MDGA1	HMOX2													MRPL55		ST6GAL2	YJEFN3
C1ORF127		CTIF		MDGA2	HMSD													MRPS18A		ST7	YSK4
C1ORF128		CTL4		MDM4	HN1L													MRPS23		ST8SIA6	ZBED4
C1ORF129		CTNNA2		MECOM	HNMT													MRPS30		STAC	ZBTB12
C1ORF131		CTNNA3		MED13	HNRPA3													MSI1		STAG1	ZBTB20
C1ORF135		CTNNAL1		MED14	HOXB1													MSI2		STAT3	ZBTB24
C1ORF137		CTNNB1		MED27	HOXB2													MSL3		STAT5A	ZC3H12B
C1ORF138		CTNNBL1		MED30	HOXB3													MSRA		STBD1	ZC3H6
C1ORF144		CTNND2		MEF2C	HP11113													MSX2		STEAP1	ZC3H8
C1ORF145		CTNS		MEGF10	HRIHFB2091													MTBP		STIM2	ZCCHC14
C1ORF147		CTPS2		MEGF11	HS.147006													MTERF		STK33	ZCCHC4
C1ORF148		CTRL		MEGF9	HS.43687													MTPAP		STMN4	ZCWPW1
C1ORF150		CTSG		MEIS1	HS.482037													MTPN		STT3B	ZDHHC1
C1ORF151		CTSO		MEIS2	HS6ST3													MTRF1L		STX17	ZDHHC12
C1ORF156		CTTNBP2		MELK	HSD11B2													MTSS1L		STX19	ZDHHC14
C1ORF158		CTTNBP2NL		MEOX2	HSD17B12													MTX2		STX8	ZDHHC3
C1ORF159		CTXN2		MEP1B	HSD17B7													MXRA5		STXBP5	ZFHX2
C1ORF161		CTXN3		MET	HSF4													MYC		STXBP6	ZFP90
C1ORF162		CUL1		METAP1D	HSPA12A													MYF5		SUCLG1	ZFX
C1ORF163		CUL2		METTL11B	HSPA12B													MYL10		SUCLG2	ZHX3
C1ORF168		CUL7		METTL15	HSPA1A													MYLK2		SUDS3	ZKSCAN3
C1ORF172		CUL9		METTL2B	HSPA1B													MYLK4		SUMO1	ZKSCAN4
C1ORF174		CUTL2		METTL4	HSPA1L													MYO3B		SV2B	ZKSCAN5
C1ORF175		CUX1		MEX3C	HTR1D													MYOCD		SVEP1	ZMYM4
C1ORF177		CUX2		MFAP1	HTR2B													MYOF		SYNCRIP	ZMYM6
C1ORF180		CWC22		MFAP3	HULC													N4BP1		SYT10	ZMYND11
C1ORF182		CWC27		MFSD1	HYPK													N6AMT1		SYT14	ZNF121
C1ORF183		CX40.1		MGAT4C	ID2													NAA11		SYT16	ZNF165
C1ORF185		CXADR		MGAT5B	IER3													NAALADL2		SYT2	ZNF184
C1ORF186		CXCL10		MGMT	IER5L													NAGLU		SYT4	ZNF192
C1ORF187		CXCL11		MGST1	IFI6													NARS2		SYT9	ZNF193
C1ORF190		CXCL13		MID1	IFIH1													NAT2		SYTL4	ZNF267
C1ORF195		CXCL17		MID1IP1	IFLTD1													NAV2		TAB3	ZNF280D
C1ORF198		CXCL6		MIS18BP1	IFT140													NBEA		TAF4	ZNF300
C1ORF200		CXCL9		MITF	IFT57													NBPF11		TANC2	ZNF317
C1ORF204		CXCR4		MKI67	IGF2BP2													NCAM2		TASP1	ZNF358
C1ORF21		CXCR7		MKRN9P	IGFALS													NCKAP5		TAX1BP1	ZNF407
C1ORF212		CXORF22		MLF1	IGH													NDFIP1		TBC1D16	ZNF426
C1ORF216		CXORF23		MLL3	IGHA2													NDST4		TBC1D22A	ZNF44
C1ORF220		CXORF45		MLL5	IGHD													NDUFAF4		TBC1D23	ZNF510
C1ORF227		CXORF59		MLN	IGHE													NDUFS4		TBC1D2B	ZNF546
C1ORF228		CXXC4		MMADHC	IGHG1													NEDD1		TBC1D30	ZNF566
C1ORF229		CYB561		MMRN1	IGHG3													NELL2		TBC1D4	ZNF655
C1ORF230		CYB5A		MMS22L	IGHM													NEO1		TBC1D5	ZNF710
C1ORF25		CYB5B		MN1	IGJ													NEUROG2		TBCA	ZNF720
C1ORF26		CYB5D2		MND1	IL13													NFATC2		TBCEL	ZNF780A
C1ORF27		CYB5R3		MOB3B	IL17REL													NFE2L2		TBKBP1	ZNF780B
C1ORF31		CYB5R4		MOCS2	IL18BP													NFE2L3		TBL1X	ZNF782
C1ORF35		CYBB		MON1B	IL18R1													NFIA		TBL1XR1	ZNF789
C1ORF38		CYBRD1		MPDZ	IL18RAP													NHEJ1		TBR1	ZNF804B
C1ORF43		CYLC2		MPHOSPH6	IL1A													NHS		TBX18	ZNF85
C1ORF49		CYLD		MPP5	IL1F6													NIPAL3		TBX2	ZNF860
C1ORF50		CYP1B1		MPP6	IL1F9													NIPBL		TBX3	ZP4
C1ORF51		CYP21A2		MPPED2	IL1RL1													NKAIN2		TBX5	ZRANB2
C1ORF52		CYP26A1		MR1	IL4													NLGN1		TCF12	ZRANB3
C1ORF54		CYP26B1		MREG	IL5													NMI		TCF20	ZSCAN16
C1ORF55		CYP2C18		MRM1	IL7													NMNAT3		TCF21	ZSCAN29
C1ORF57		CYP2C8		MRPL3	IMMP2L													NNMT		TCF4	ZWINT
C1ORF58		CYP2E1		MRPL33	IMPA2													NNT		TCF7L2	ZXDA
C1ORF59		CYP39A1		MRPL46	IMPAD1													NOBOX		TCOF1	ZZEF1
C1ORF61		CYP3A4		MRPL55	IMPK													NOG		TDRD3
C1ORF63		CYP3A43		MRPS18A	ING3													NOL11		TET2
C1ORF64		CYP3A5		MRPS23	ING5													NOL4		TEX14
C1ORF65		CYP3A7		MRPS30	INHBB													NOSTRIN		TFAP2A
C1ORF77		CYP4A11		MRPS33	INO80B													NOVA1		TFAP2B
C1ORF83		CYP4B1		MRPS9	INPP1													NOX4		TFAP2D
C1ORF84		CYP4X1		MSC	INPP4B													NPAS3		TFB1M
C1ORF86		CYP4Z1		MSI1	INSR													NPC1		TFCP2L1
C1ORF88		CYP7B1		MSI2	INTS12													NPIP		TFEC
C1ORF89		CYR61		MSL3	INTS4L1													NPSR1		TGFBR3
C1ORF9		CYTSB		MSR1	IPMK													NPVF		TGFBRAP1
C1ORF91		CYYR1		MSRA	IPO11													NPY2R		TGS1
C1ORF92		D4S234E		MSX2	IQCA1													NR2F1		THOC2
C1ORF93		DAAM1		MTAP	IQCF1													NR3C1		THOC7
C1ORF94		DAB1		MTBP	IQCF5													NR3C2		THSD4
C1ORF96		DAB2		MTERF	IQCH													NR4A2		THSD7B
C1QBP		DAB2IP		MTMR2	IQCJ													NR4A3		TIAF1
C1QL2		DACH		MTMR7	IQGAP1													NR5A2		TKTL2
C1QTNF1		DACH1		MTNR1B	IRF1													NRF1		TLE3
C1QTNF2		DACH2		MTPAP	IRGM													NRIP1		TLK1
C1QTNF6		DACT1		MTPN	ITFG2													NRK		TLR3
C1QTNF7		DAD1		MTR	ITGA7													NRP1		TLX3
C1QTNF9B		DAOA		MTRF1L	ITIH5													NRP2		TM2D1
C1RL		DAPK1		MTRNR2L5	ITM2B													NRXN3		TM9SF3
C20ORF103		DAPL1		MTRNR2L9	ITPR1													NSMAF		TMCC3
C20ORF106		DARS		MTSS1L	IVL													NT5E		TMCO7
C20ORF108		DAXX		MTUS1	JAK1													NTM		TMEFF2
C20ORF11		DAZL		MTX2	JAZF1													NTN1		TMEM156
C20ORF111		DBC1		MUSK	JSX													NTRK3		TMEM2
C20ORF117		DBF4		MXRA5	KAAG1													NUDC		TMEM215
C20ORF118		DBT		MYADML	KANSL1													NUDT12		TMEM232
C20ORF12		DBX1		MYC	KBTBD3													NUDT2		TMEM26
C20ORF123		DCAF17		MYCN	KCC1													NUDT7		TMEM38B
C20ORF132		DCAF4		MYF5	KCNAB3													NUP210		TMEM45B
C20ORF144		DCBLD1		MYL10	KCND2													NUP35		TMEM53
C20ORF151		DCBLD2		MYL9	KCNH7													NUP62CL		TMEM74
C20ORF152		DCC		MYLIP	KCNK10													NUS1		TMPRSS4
C20ORF166		DCDC1		MYLK2	KCNK2													ODZ1		TNFAIP3
C20ORF177		DCDC2		MYLK4	KCNMB2													ODZ2		TNFRSF11B
C20ORF187		DCDC5		MYO3B	KCNQ5													ODZ3		TNIK
C20ORF195		DCK		MYOCD	KCTD19													OFCC1		TNKS
C20ORF196		DCN		MYOF	KDM2A													OLA1		TNN
C20ORF201		DCP2		MYT1L	KDR													OLIG3		TNRC6B
C20ORF202		DCT		MZT1	KEL													ONECUT1		TNRC6C
C20ORF24		DCTD		N4BP1	KERA													OPA1		TNS1
C20ORF26		DCTN1		N6AMT1	KHDC1													OPA3		TOM1L1
C20ORF27		DCTN4		NAA11	KHDRBS2													OPHN1		TOP1
C20ORF29		DCTN6		NAALADL2	KHDRBS3													OR11H1		TOX
C20ORF3		DCUN1D1		NAGLU	KIAA0125													OR11H12		TP63
C20ORF30		DCX		NARS2	KIAA0220													OR11H2		TPBG
C20ORF4		DCXR 17		NAT2	KIAA0319L													OR8K1		TPH2
C20ORF46		DDAH2		NAV2	KIAA0423													OSMR		TPK1
C20ORF54		DDHD1		NBEA	KIAA0426													OSTF1		TPRG1
C20ORF62		DDI2		NBPF11	KIAA0427													OTP		TPST1
C20ORF70		DDO		NCAM1	KIAA0534													OXR1		TRAF3
C20ORF72		DDX1		NCAM2	KIAA0564													P2RY1		TRIB2
C20ORF78		DDX10		NCKAP5	KIAA0620													P2RY10		TRIM24
C20ORF79		DDX11		NCOA2	KIAA0683													PACSIN2		TRIM29
C20ORF94		DDX18		NDFIP1	KIAA0765													PAH		TRIM32
C20ORF96		DDX20		NDFIP2	KIAA0827													PAK1		TRIM42
C21ORF128		DDX28		NDNF	KIAA0837													PAK3		TRIM44
C21ORF2		DDX31		NDST3	KIAA0861													PANK3		TRIML1
C21ORF29		DDX5		NDST4	KIAA0895L													PAPPA2		TRIO
C21ORF33		DDX53		NDUFA4	KIAA0913													PAPSS1		TRMT11
C21ORF56		DDX54		NDUFAF4	KIAA0960													PARD3		TRPA1
C21ORF57		DDX60		NDUFB4	KIAA0984													PARD3B		TSEN15
C21ORF58		DEC1		NDUFS4	KIAA1009													PARK2		TSHZ2
C21ORF59		DECR1		NDUFS5	KIAA1015													PARK7		TSHZ3
C21ORF62		DEDD2		NEBL	KIAA1061													PARP4		TSNAX
C21ORF63		DEFA5		NEDD1	KIAA1166													PARP8		TSPAN2
C21ORF70		DEFB1 8		NEFM	KIAA1189													PAWR		TSPAN8
C21ORF81		DEFB108B		NEGR1	KIAA1217													PAX3		TSPAN9
C21ORF91		DEFB109P1B		NEIL3	KIAA1244													PAX6		TSPYL4
C22ORF13		DEFB110		NELL2	KIAA1267													PAXIP1		TTC12
C22ORF15		DEFB112		NEO1	KIAA1300													PBX1		TTC14
C22ORF25		DEFB113		NEUROD6	KIAA1324													PBX3		TTC32
C22ORF28		DEFB114		NEUROG2	KIAA1341													PCDH1		TTC35
C22ORF29		DEFB116		NFAM1	KIAA1353													PCDH10		TTC39B
C22ORF32		DEFB118		NFASC	KIAA1543													PCDH18		TTC8
C22ORF33		DEFB124		NFAT5	KIAA1680													PCDH19		TTLL11
C22ORF36		DEFB133		NFATC2	KIAA1755													PCDH7		TTLL12
C22ORF40		DENND1A		NFE2L2	KIAA1889													PCDH8		TTLL5
C22ORF41		DENND3		NFE2L3	KIAA1930													PCSK5		TTLL7
C22ORF43		DENND4A		NFIA	KIAA1933													PCTP		TTN
C22ORF9		DEPDC1B		NFIB	KIAA1954													PDCD6IP		TUBA3C
C2CD2		DEPDC5		NGF	KIAA1988													PDE1A		TUBE1
C2CD2L		DEPDC7		NGFR	KIAA2026													PDE3B		TUBGCP5
C2CD3		DERA		NHEJ1	KIF2													PDE4D		TUSC3
C2CD4B		DERPC		NHLH2	KIF20B													PDE4DIP		TWISTNB
C2ORF16		DES		NHS	KIF23													PDE8B		TXNL1
C2ORF18		DET1		NIPAL2	KIF27													PDGFRA		TXNRD3
C2ORF43		DFNB31		NIPAL3	KIF3A													PDHX		TYW3
C2ORF44		DGKB		NIPBL	KIR3DP1													PDP1		UACA
C2ORF49		DGKG		NKAIN2	KITLG													PDSS2		UBAC2
C2ORF51		DGKI		NKAIN3	KLF12													PDZK1		UBE2CBP
C2ORF53		DHCR24		NKX2-1	KLF3													PDZRN3		UBE2E3
C2ORF55		DHDH		NKX6-1	KLF8													PDZRN4		UBE2NL
C2ORF56		DHFR		NKX6-2	KLH28													PELO		UBE2T
C2ORF60		DHFRL1		NLGN1	KLHDC3													PEPD		UBE2U
C2ORF62		DHRS4		NLRP1	KLHL15													PEX14		UBR3
C2ORF63		DHRS7		NMI	KLHL24													PEX2		UFM1
C2ORF65		DHRS9		NMNAT3	KLHL32													PFKP		UGGT2
C2ORF66		DHX15		NNMT	KLRG2													PGAP1		UGT8
C2ORF67		DHX16		NNT	KMT2C													PGAP2		ULK4
C2ORF68		DHX33		NOA1	KOX													PGRMC1		UNC13C
C2ORF70		DHX35		NOBOX	KRTAP10-7													PHB		UNC5D
C2ORF71		DIAPH2		NOG	KRTAP11-1													PHF14		UPRT
C2ORF72		DIAPH3		NOL11	KRTAP13-1													PHF20L1		UQCRFS1
C2ORF73		DIO2		NOL4	KRTAP13-2													PHKA2		USP16
C2ORF76		DIP2C		NOSTRIN	KRTAP19-6													PIAS1		USP22
C2ORF79		DIRC3		NOVA1	KRTAP19-7													PID1		USP25
C2ORF80		DISC1		NOX3	KRTAP20-1													PIGC		USP31
C2ORF81		DJ031130		NOX4	KRTAP20-2													PIGU		USP6NL
C2ORF83		DKFZP313O1925		NOX5	KRTAP20-3													PIK3C3		USP7
C2ORF84		DKFZP434A1319		NPAS3	KRTAP20-4													PIK3R1		USP9X
C2ORF85		DKFZP434C1418		NPC1	KRTAP21-1													PIPOX		UST
C2ORF86		DKFZP434F1016		NPIP	KRTAP21-2													PITPNC1		UTP18
C2ORF88		DKFZP434F1719		NPSR1	KRTAP21-3													PITRM1		UTRN
C2ORF89		DKFZP434K2435		NPVF	KRTAP22-1													PITX1		VAC14
C3		DKFZP434L192		NPY	KRTAP22-2													PKIA		VAV3
C3AR1		DKFZP434N0935		NPY2R	KRTAP23-1													PKM2		VEPH1
C3ORF1		DKFZP434O0527		NR0B1	KRTAP6-2													PKN2		VGLL3
C3ORF14		DKFZP434P241		NR2E3	KRTAP6-3													PLA2G4F		VLDLR
C3ORF16		DKFZP451B1418		NR2F1	KRTAP7-1													PLA2G6		VPS13C
C3ORF18		DKFZP451E015		NR2F2	KRTAP8-1													PLAA		VPS37A
C3ORF19		DKFZP564A0122		NR3C1	KU-MEL-3													PLCG1		VPS41
C3ORF20		DKFZP566D244		NR3C2	KYNU													PLCL1		VPS4A
C3ORF22		DKFZP566N034		NR4A2	L3MBTL4													PLCL2		VPS53
C3ORF25		DKFZP586E1619		NR4A3	LACTB													PLD5		VRK1
C3ORF31		DKFZP586I1420		NR5A2	LACTB2													PLEKHA3		VRK2
C3ORF33		DKFZP686A01247		NRF1	LAMA2													PLEKHA5		VTI1A
C3ORF35		DKFZP686A11192		NRG3	LAMA3													PLEKHM3		VWA5B1
C3ORF37		DKFZP686M0619		NRIP1	LAMA5													PLK2		WDR1
C3ORF38		DKFZP686O16217		NRK	LAMB4													PLS3		WDR11
C3ORF39		DKFZP686O248		NRN1	LAMC1													PLXDC2		WDR12
C3ORF48		DKFZP762A1615		NRP1	LAMC2													PLXNA1		WDR19
C3ORF49		DKFZP762A217		NRP2	LAMP3													PLXNA2		WDR45
C3ORF52		DKFZP779K0112		NRXN1	LANCL2													PMFBP1		WEE2
C3ORF54		DKFZP779M0311		NRXN3	LANCL3													PNLIPRP3		WNT2
C3ORF55		DKFZP781B11202		NSMAF	LARGE													PNOC		WSCD1
C3ORF56		DKFZP781C0423		NT5C1B-RDH14	LAS1L													PODXL		WSCD2
C3ORF58		DKFZP781G0119		NT5E	LCAT													POLA1		WT1
C3ORF59		DKK2		NTM	LCE1B													POTED		WWC1
C3ORF62		DLC1		NTN1	LCE1C													POU2F1		WWC2
C3ORF63		DLG2		NTNG1	LCMT2													POU4F3		WWOX
C3ORF64		DLG5		NTRK3	LCN2													POU6F2		XKR4
C3ORF65		DLG7		NTS	LCOR													PPAP2B		XPOT
C3ORF70		DLGAP2		NUDC	LCT													PPAPDC1A		XRCC6BP1
C3ORF75		DLGAP3		NUDT12	LDHAL6B													PPIAL4A		XRN2
C3ORF77		DLGAP4		NUDT16L1	LEPR													PPIAL4B		XYLT1
C4BPB		DLK1		NUDT2	LEPROTL1													PPIAL4G		YIPF7
C4ORF14		DLX1		NUDT7	LGALS3BP													PPIB		YWHAB
C4ORF19		DLX2		NUF2	LGALS8													PPIP5K2		YWHAH
C4ORF21		DLX6		NUP210	LHFP													PPM1B		ZADH2
C4ORF22		DMBX1		NUP35	LIMCH1													PPP1R3B		ZAK
C4ORF27		DMD		NUP62CL	LIMS2													PPP2CB		ZBTB10
C4ORF29		DMKN		NUS1	LIMS3													PPP2R2B		ZBTB20
C4ORF3		DMP1		NXPH1	LIN28B													PPP2R3A		ZC3H12A
C4ORF32		DMRT2		NXPH3	LIN52													PPP3CB		ZC3H12C
C4ORF34		DMRT3		NYX	LIN54													PPP4R1L		ZC3H14
C4ORF36		DMRTA1		ODZ1	LINC00446													PRDM1		ZC3H15
C4ORF43		DMRTA2		ODZ2	LINC00617													PRDM14		ZCCHC16
C4ORF46		DNA2		ODZ3	LINC00907													PRDM6		ZDBF2
C4ORF47		DNAH11		ODZ4	LIPF													PRDM9		ZFAND3
C5AR1		DNAH12		OFCC1	LMAN1L													PRDX4		ZFAND5
C5ORF13		DNAH14		OGDHL	LMF1													PRELID2		ZFHX3
C5ORF15		DNAH2		OGFRL1	LMLN													PREP		ZFHX4
C5ORF22		DNAH5		OLA1	LOC100128006													PRICKLE1		ZFP106
C5ORF23		DNAH6		OLFM3	LOC100128572													PRICKLE2		ZFP36L1
C5ORF24		DNAH7		OLFM4	LOC100128691													PRKAB2		ZFP36L2
C5ORF30		DNAH8		OLFML1	LOC100128904													PRKAR2B		ZFP42
C5ORF33		DNAI1		OLFML2B	LOC100129058													PRKD1		ZFP90
C5ORF34		DNAJA1		OLIG1	LOC100129138													PRKG1		ZFPM2
C5ORF35		DNAJA3		OLIG3	LOC100129216													PRKX		ZFYVE1
C5ORF36		DNAJB6		OMA1	LOC100129410													PRMT6		ZFYVE20
C5ORF39		DNAJB8		ONECUT1	LOC100129412													PRMT8		ZHX2
C5ORF4		DNAJB9		ONECUT2	LOC100129510													PROKR2		ZHX3
C5ORF40		DNAJC1		OPA1	LOC100129797													PRPF18		ZIC1
C5ORF42		DNAJC12		OPA3	LOC100129961													PRPS1L1		ZIC3
C5ORF44		DNAJC15		OPCML	LOC100130581													PSIP1		ZIC4
C5ORF45		DNAJC16		OPHN1	LOC100130633													PSMA1		ZMYND11
C5ORF46		DNAJC18		OR11H1	LOC100130746													PSMD6		ZNF10
C5ORF47		DNAJC19		OR11H12	LOC100130943													PSMD7		ZNF124
C5ORF48		DNAJC3		OR11H2	LOC100130987													PTCH1		ZNF217
C5ORF49		DNAJC5B		OR13A1	LOC100131012													PTCHD1		ZNF259
C5ORF50		DNAJC9		OR2S2	LOC100131673													PTCHD2		ZNF330
C5ORF51		DNAJC9-AS1		OR4B1	LOC100131683													PTER		ZNF354C
C5ORF52		DNASE2		OR4C12	LOC100131710													PTPLA		ZNF358
C5ORF53		DNASE2B		OR4C13	LOC100132702													PTPRJ		ZNF37A
C5ORF54		DNM1		OR4N3P	LOC100132816													PTTG1		ZNF385D
C5ORF55		DNM1L		OR8J1	LOC100133105													PVRL1		ZNF407
C6ORF1		DNM3		OR8K1	LOC100133211													PVRL3		ZNF462
C6ORF100		DNPEP		ORC5	LOC100133315													PXDNL		ZNF500
C6ORF106		DNTT		OSMR	LOC100133545													QRFPR		ZNF503
C6ORF114		DOC2B		OSR1	LOC100189589													RAB11A		ZNF507
C6ORF115		DOCK10		OSTF1	LOC100286793													RAB11FIP2		ZNF516
C6ORF118		DOCK11		OTOL1	LOC100286892													RABGEF1		ZNF518B
C6ORF120		DOCK2		OTP	LOC100286933													RAD21		ZNF521
C6ORF126		DOCK3		OTX1	LOC100286980													RAD23B		ZNF567
C6ORF129		DOCK4		OXGR1	LOC100287129													RAG2		ZNF608
C6ORF132		DOCK8		OXR1	LOC100287158													RALA		ZNF618
C6ORF134		DOCK9		P2RY1	LOC100287176													RALB		ZNF644
C6ORF136		DOK1		P2RY10	LOC100287393													RALGAPA2		ZNF703
C6ORF141		DOK5		PABPC4L	LOC100287464													RANBP17		ZNF704
C6ORF145		DOK6		PACRG	LOC100288020													RAP1A		ZNF720
C6ORF146		DOM3Z		PACSIN2	LOC100288087													RAP2A		ZNF770
C6ORF15		DPEP1		PAH	LOC100288178													RAPGEF1		ZNF778
C6ORF150		DPEP2		PAK1	LOC100288209													RAPGEF3		ZNF804A
C6ORF153		DPEP3		PAK3	LOC100288434													RAPGEF4		ZNF83
C6ORF154		DPF1		PALLD	LOC100288691													RAPGEF5		ZNHIT6
C6ORF162		DPH5		PANK3	LOC100288932													RARRES1		ZP4
C6ORF163		DPM1		PAPPA	LOC100289139													RASAL1		ZRANB2
C6ORF168		DPM2		PAPPA2	LOC100289411													RASAL2		ZSWIM6
C6ORF170		DPP10		PAPSS1	LOC100289461													RASGEF1B
C6ORF174		DPPA4		PAQR3	LOC100289666													RASL11B
C6ORF182		DPT		PARD3	LOC100505875													RASSF9
C6ORF186		DPY19L1		PARD3B	LOC100506122													RBBP6
C6ORF191		DPY19L2		PARK2	LOC100506274													RBKS
C6ORF192		DPY19L2P2		PARK7	LOC100506990													RBM12B
C6ORF195		DPYD		PARP4	LOC100507205													RBM19
C6ORF203		DPYS		PARP8	LOC100507362													RBM26
C6ORF204		DQ576041		PAWR	LOC100507651													RBM27
C6ORF211		DQ576951		PAX1	LOC100996634													RBMX
C6ORF221		DQ577530		PAX3	LOC101241902													RCBTB2
C6ORF222		DQ578199		PAX5	LOC101243545													RCN1
C6ORF223		DQ578200		PAX6	LOC113251													RCOR1
C6ORF225		DQ578838		PAX9	LOC119548													RELL1
C6ORF226		DQ579249		PAXIP1	LOC119710													RELN
C6ORF47		DQ580846		PBX1	LOC121006													REPS2
C6ORF52		DQ582025		PBX3	LOC124685													RERGL
C6ORF57		DQ582073		PCBD1	LOC124773													REST
C6ORF58		DQ582260		PCCA	LOC127841													REV1
C6ORF62		DQ583954		PCDH1	LOC138972													RFC3
C6ORF64		DQ586356		PCDH10	LOC139886													RFK
C6ORF70		DQ587154		PCDH15	LOC145757													RFWD2
C6ORF72		DQ588163		PCDH18	LOC145783													RGMA
C6ORF89		DQ588687		PCDH19	LOC146481													RGPD1
C6ORF94		DQ592322		PCDH20	LOC146880													RGPD2
C6ORF97		DQ592463		PCDH7	LOC148766													RGPD4
C7ORF10		DQ594306		PCDH8	LOC150185													RGS17
C7ORF25		DQ594471		PCDH9	LOC150383													RGS18
C7ORF26		DQ595648		PCGF5	LOC150776													RGS3
C7ORF27		DQ596887		PCSK5	LOC151162													RGS5
C7ORF28A		DQ597560		PCTP	LOC151534													RGS7
C7ORF28B		DQX1		PDCD6IP	LOC151760													RHOB
C7ORF29		DRD5		PDE10A	LOC153218													RHOBTB1
C7ORF30		DRG1		PDE1A	LOC158431													RHOBTB3
C7ORF41		DROSHA		PDE3B	LOC162073													RIMS1
C7ORF42		DSC3		PDE4B	LOC163131													RIMS2
C7ORF43		DSCAML1		PDE4D	LOC200420													RIMS4
C7ORF44		DSEL		PDE4DIP	LOC203076													RIN1
C7ORF45		DSG1 18		PDE8B	LOC203806													RIOK2
C7ORF46		DSG3		PDGFC	LOC220832													RIPK2
C7ORF47		DSTYK		PDGFRA	LOC223082													RMI1
C7ORF49		DTD1		PDGFRL	LOC246135													RNASEH2B
C7ORF50		DTNA		PDHA2	LOC254973													RNF103
C7ORF51		DTNB		PDHX	LOC257039													RNF144B
C7ORF52		DTNBP1		PDP1	LOC283267													RNF145
C7ORF53		DTWD1		PDSS2	LOC283439													RNF146
C7ORF55		DTX3L		PDX1	LOC283804													RNF152
C7ORF57		DUFD1		PDZD2	LOC283816													RNF169
C7ORF58		DUOX1		PDZK1	LOC283914													RNF219
C7ORF59		DUOX2		PDZRN3	LOC284023													RNF220
C7ORF60		DUOXA1		PDZRN4	LOC284323													RNFT1
C7ORF61		DUOXA2		PELO	LOC284757													RNGTT
C7ORF62		DUS2L		PEPD	LOC284788													RNH1
C7ORF64		DUSP10		PET112	LOC285045													ROBO2
C7ORF65		DUSP11		PEX11G	LOC285370													ROPN1B
C7ORF68		DUSP16		PEX14	LOC285429													RORB
C7ORF69		DUSP22		PEX2	LOC285547													RPA3
C8G		DUSP26		PEX5L	LOC286177													RPAP3
C8ORF12		DUSP27		PFKP	LOC286355													RPH3AL
C8ORF22		DUSP6		PGAP1	LOC339351													RPL10L
C8ORF31		DUSP7		PGAP2	LOC339409													RPL26L1
C8ORF33		DUT		PGRMC1	LOC339453													RPL38
C8ORF34		DUXAP8		PHAX	LOC340357													RPLP1
C8ORF37		DYNAP		PHB	LOC341689													RPRML
C8ORF38		DYNC1I1		PHF14	LOC343938													RPS12
C8ORF4		DYNC1I2		PHF20L1	LOC388025													RPS23
C8ORF40		DYNC1LI2		PHKA2	LOC388072													RPS24
C8ORF41		DYNC2H1		PHOX2B	LOC388073													RPS29
C8ORF42		DYNC2LI1		PIAS1	LOC388074													RPS6KA3
C8ORF44		DYNLRB1		PID1	LOC388199													RPS6KC1
C8ORF46		DYNLRB2		PIGC	LOC388210													RRAGA
C8ORF48		DYNLT3		PIGU	LOC388336													RRAS2
C8ORF55		DYRK2		PIK3AP1	LOC388406													RREB1
C8ORF76		DYSF		PIK3C3	LOC388458													RRP15
C8ORF82		DYTN		PIK3CG	LOC388618													RSPO3
C8ORF83		E2F4		PIK3R1	LOC388685													RSRC1
C8ORF84		E2F7		PIPOX	LOC388815													RSU1
C8ORF85		E2F8		PIRT	LOC388963													RYR2
C8ORF86		EARS2		PITPNC1	LOC389366													S1PR1
C8ORFK29		EBF1		PITRM1	LOC389646													SAFB
C9		EBF3		PITX1	LOC389789													SALL1
C9ORF100		ECD		PITX2	LOC389791													SAMSN1
C9ORF102		ECHDC2		PKHD1	LOC389943													SCAI
C9ORF103		ECSM2		PKIA	LOC389947													SCAPER
C9ORF116		ECT2		PKM2	LOC390510													SCFD2
C9ORF117		EDA		PKN2	LOC390600													SCG2
C9ORF119		EDAR		PKP4	LOC390667													SCLT1
C9ORF123		EDC3		PLA2G4D	LOC390684													SCN3A
C9ORF125		EDC4		PLA2G4F	LOC390996													SCRG1
C9ORF128		EDDM3A		PLA2G6	LOC391179													SCUBE1
C9ORF131		EDEM1		PLAA	LOC391556													SDCCAG8
C9ORF134		EDEM3		PLCB1	LOC391718													SDK1
C9ORF135		EDIL3		PLCB4	LOC392275													SEC16B
C9ORF139		EDN1		PLCG1	LOC392390													SEC23IP
C9ORF140		EDNRA		PLCL1	LOC392636													SEL1L
C9ORF142		EDNRB		PLCL2	LOC399708													SEL1L3
C9ORF144		EEF2K		PLD5	LOC400309													SEMA3A
C9ORF144B		EEFSEC		PLEK	LOC400313													SEMA6A
C9ORF153		EEPD1		PLEKHA3	LOC400314													SERGEF
C9ORF156		EFCAB11		PLEKHA5	LOC400369													SERINC5
C9ORF16		EFCAB6		PLEKHM3	LOC400590													SERPINB8
C9ORF163		EFEMP1		PLGLB1	LOC400655													SETBP1
C9ORF167		EFHC2		PLK1S1	LOC400933													SETD3
C9ORF169		EFHD2		PLK2	LOC400994													SF3A3
C9ORF170		EFNA5		PLS3	LOC400995													SFMBT2
C9ORF171		EFNB2		PLSCR1	LOC401067													SGCZ
C9ORF21		EFR3A		PLXDC2	LOC401103													SGIP1
C9ORF23		EFR3B		PLXNA1	LOC401398													SGMS2
C9ORF25		EGF		PLXNA2	LOC401771													SGOL1
C9ORF3		EGFL6		PLXNA4	LOC401772													SGPL1
C9ORF37		EGFL8		PMCH	LOC401862													SH3KBP1
C9ORF40		EGFLAM		PMEPA1	LOC402098													SHB
C9ORF41		EGFR		PMFBP1	LOC402102													SHISA3
C9ORF43		EGLN3		PNLIPRP3	LOC402179													SHISA6
C9ORF46		EHF		PNOC	LOC405753													SHOC2
C9ORF47		EHMT2		PODXL	LOC440563													SIAH1
C9ORF5		EID1		POLA1	LOC440867													SIK3
C9ORF6		EIF1AX		POLR2M	LOC441454													SIL1
C9ORF62		EIF2AK2		POMC	LOC554223													SIM1
C9ORF64		EIF2C1		POP1	LOC619207													SIM2
C9ORF66		EIF2C3		POTED	LOC642311													SIPA1L3
C9ORF68		EIF2C4		POU1F1	LOC644100													SIX2
C9ORF7		EIF2S1		POU2AF1	LOC644950													SIX4
C9ORF71		EIF2S3		POU2F1	LOC645166													SLC10A2
C9ORF72		EIF3H		POU2F2	LOC645263													SLC12A2
C9ORF78		EIF3J		POU3F2	LOC645317													SLC14A1
C9ORF79		EIF3J-AS1		POU3F3	LOC645354													SLC14A2
C9ORF80		EIF4E		POU4F1	LOC645949													SLC15A5
C9ORF82		EIF4E3		POU4F2	LOC646484													SLC16A7
C9ORF86		EIF4ENIF1		POU4F3	LOC646808													SLC1A1
C9ORF89		EIF5		POU5F1B	LOC649133													SLC25A21
C9ORF9		ELAVL2		POU5F2	LOC651928													SLC25A32
C9ORF91		ELAVL4		POU6F2	LOC653198													SLC25A36
C9ORF95		ELFN1		PPAP2B	LOC653696													SLC30A9
C9ORF96		ELL2		PPAPDC1A	LOC728190													SLC35B3
C9ORF98		ELL3		PPARGC1A	LOC728290													SLC35F3
CA11		ELMO1		PPFIBP2	LOC728752													SLC38A11
CA13		ELMO3		PPIAL4A	LOC728758													SLC38A6
CA14		ELOVL5		PPIAL4B	LOC729082													SLC39A10
CA5B		ELOVL6		PPIAL4G	LOC729384													SLC4A10
CA7		ELP3		PPIB	LOC729416													SLC4A3
CAB39		ELP4		PPIP5K2	LOC729732													SLC6A15
CABC1		ELTD1		PPM1B	LOC729852													SLC6A9
CABIN1		EMB		PPP1R12B	LOC730092													SLC7A10
CABLES2		EMCN		PPP1R17	LOC732248													SLC8A3
CABP1		EMCN-IT3		PPP1R1C	LOC90193													SLC9A2
CABP4		EME2		PPP1R2P3	LONRF1													SLC9A9
CABP5		EMID2		PPP1R2P9	LOXL													SLIT3
CABP7		EML5		PPP1R3A	LPP													SLITRK2
CACHD1		EMP1		PPP1R3B	LPR8													SLITRK3
CACNA1C		EMP1 12		PPP2CB	LRBA													SLITRK4
CACNA1D		EMP2		PPP2R2B	LRFN1													SLITRK5
CACNA1E		EMP2 16		PPP2R3A	LRGUK													SMAD2
CACNA1G		EMR3		PPP2R5A	LRIG1													SMAD7
CACNA1H		EMX1		PPP3CA	LRIG2													SMARCA2
CACNA2D4		EMX2		PPP3CB	LRIG3													SMARCE1
CACNB1		EN1		PPP3R1	LRP11													SMOC1
CACNB2		ENAM		PPP4R1L	LRP1B													SMPD3
CACNB4		ENOX1		PQLC2	LRP2BP													SND1
CACNG1		ENPEP		PQLC3	LRP3													SNX10
CACNG3		ENPP3		PRDM1	LRRC1													SNX11
CACNG4		ENTHD1		PRDM13	LRRC17													SNX16
CACNG5		ENY2		PRDM14	LRRC29													SNX19
CACYBP		EOMES		PRDM16	LRRC36													SNX7
CAD		EPB41		PRDM6	LRRC37BP1													SOBP
CADM1		EPB41L2		PRDM9	LRRC40													SOCS1
CADM2		EPB41L3		PRDX4	LRRC7													SOCS6
CADM4		EPB41L4B		PRELID2	LRRC9													SORCS1
CAGE1		EPB42		PREP	LRRFIP1													SORCS3
CALB2		EPHA3		PRICKLE1	LRRIQ1													SORL1
CALCOCO1		EPHA4		PRICKLE2	LRRN1													SOX2
CALCOCO2		EPHA5		PRIM2	LRRN3													SOX4
CALCR		EPHA6		PRKAB2	LRRTM1													SOX6
CALCRL		EPHA7		PRKAR2B	LRRTM4													SP3
CALD1		EPHB1		PRKCQ	LRTOMT													SP4
CALHM1		EPHB6		PRKD1	LSC10A6													SPAG17
CALHM2		EPM2A		PRKG1	LSM2													SPANXA1
CALHM3		EPN3		PRKX	LST1													SPANXC
CALM1		EPO		PRL	LTA													SPATA17
CALM2		EPS8		PRLHR	LTB													SPATS2L
CALM3		EPYC		PRMT6	LUC7L2													SPOCK1
CALML3		EQTN-002		PRMT8	LUZP1													SPOP
CALML6		ERAF		PROKR2	LUZP2													SPRED1
CALR		ERAP1		PROX1	LY6G5B													SPRY2
CALR3		ERBB4		PRPF18	LY6G5C													SPRY3
CALU		ERC1		PRPS1L1	LY6G6C													SPRY4
CALY		ERC2		PRR5L	LY6G6D													SPTLC3
CAMK1		ERCC8		PRRX1	LY6G6E													SQRDL
CAMK1D		ERGIC1		PRSS12	LY6G6F													SRBD1
CAMK1G		ERGIC3		PRSS55	LYN													SRRM4
CAMK2G		ERI3		PSAT1	LYRM7													SS18
CAMK4		ERMAP		PSD3	LYZ													SSBP2
CAMKK1		ERMN		PSIP1	LYZL6													SSH2
CAMKK2		ERRFI1		PSMA1	MAD2L1BP													SSTR2
CAMLG		ESCO1		PSMD6	MAF													ST6GAL2
CAMSAP1		ESCO2		PSMD7	MAGI1													ST7
CAMSAP1L1		ESF1		PSMF1	MAGI2													ST8SIA6
CAMTA1		ESPN		PTBP2	MAGOH													STAC
CAND2		ESR1		PTCH1	MAK10													STAG1
CANT1		ESRP2		PTCHD1	MAMDC2													STAT3
CANX		ESRRB		PTCHD2	MAP1A													STAT5A
CAP1		ESRRG		PTER	MAP2													STBD1
CAPN1		ESX1		PTGFR	MAP3K10													STEAP1
CAPN10		ETAA1		PTP4A3	MAP3K15													STIM2
CAPN13		ETNK1		PTPLA	MAP4K2													STK33
CAPN14		ETS1		PTPLAD2	MAP4K3													STMN4
CAPN3		ETV1		PTPRD	MAP7D1													STT3B
CAPN5		ETV5		PTPRG	MAPK1													STX17
CAPN6		EU-HMTASE1		PTPRJ	MAPK10													STX19
CAPN7		EVC2		PTPRK	MAPK6													STX8
CAPN8		EVI5L		PTPRT	MAPK8IP3													STXBP5
CAPNS1		EVPL		PTTG1	MAPKAPK3													STXBP6
CAPRIN1		EVX2		PVRL1	MAPKAPK5													SUCLG1
CAPS2		EXOC2		PVRL3	MARK1													SUCLG2
CAPZA1		EXOC3L		PXDNL	MAS1L													SUDS3
CAPZA2		EXOC3L1		PYDC2	MASS1													SUMO1
CAPZB		EXOC4		QDPR	MASTL													SV2B
CARD10		EXOC5		QKI	MATP													SVEP1
CARD11		EXOC6		QRFPR	MBOAT4													SYNCRIP
CARD14		EXOC6B		RAB11A	MC2													SYT10
CARD16		EXOSC9		RAB11FIP2	MCC													SYT14
CARD6		EXT1		RAB27B	MCCD1													SYT16
CARD8		EXTL3		RAB28	MCF2L2													SYT2
CARD9		EYA1		RAB38	MCM6													SYT4
CARHSP1		EYA4		RABGEF1	MCM9													SYT9
CARKD		EYS		RAD21	MCOLN1													SYTL4
CARM1		F13A1		RAD23B	MCSP													TAB3
CARS		FABP2		RAD51B	MDC1													TAF4
CARTPT		FABP3		RAD52	MDGA2													TANC2
CASC1		FABP5P3		RAG2	MDS1													TASP1
CASC3		FAF1		RAI2	MEA1													TAX1BP1
CASC4		FAHD1		RALA	MED13													TBC1D16
CASC5		FAIM		RALB	MED25													TBC1D22A
CASD1		FAM101A		RALGAPA2	MEGF11													TBC1D23
CASK		FAM102A		RALYL	MEGF9													TBC1D2B
CASKIN1		FAM104A		RANBP17	MEGT1													TBC1D30
CASP1		FAM108B1		RAP1A	MEN1													TBC1D4
CASP10		FAM109A		RAP2A	METT5D1													TBC1D5
CASP12		FAM10A5		RAPGEF1	METTL24													TBCA
CASP2		FAM110B		RAPGEF2	METTL7B													TBCEL
CASP3		FAM111A		RAPGEF3	MFAP1													TBKBP1
CASP4		FAM111B		RAPGEF4	MFHAS1													TBL1X
CASP5		FAM113B		RAPGEF5	MFSD2													TBR1
CASP6		FAM114A1		RARRES1	MFSD6													TBX18
CASP7		FAM118A		RASAL1	MGAT5													TBX2
CASP8		FAM124B		RASAL2	MGAT5B													TBX3
CASP9		FAM125B		RASGEF1B	MGC14276													TBX5
CASS4		FAM131A		RASGRP3	MGC22793													TCF12
CAST		FAM135B		RASL10B	MGC33365													TCF20
CASZ1		FAM13C1		RASL11B	MGC34648													TCF21
CATSPER2		FAM149B1		RASSF9	MGC39518													TCF4
CATSPER4		FAM157A		RAVER2	MGC57346													TCF7L2
CATSPERB		FAM166A		RBBP6	MGC61633													TDRD3
CATSPERG		FAM170A		RBFOX1	MGC8685													TET2
CAV1		FAM172A		RBFOX2	MI0014241													TEX14
CAV2		FAM173B		RBKS	MIB2													TFAP2A
CBARA1		FAM178A		RBM12B	MICAL1													TFAP2B
CBFA2T2		FAM179A		RBM19	MICAL2													TFAP2D
CBLB		FAM179B		RBM26	MICALCL													TFB1M
CBLC		FAM184A		RBM27	MICALL2													TFCP2L1
CBLL1		FAM186B		RBM46	MICB													TFEC
CBR1		FAM188A		RBMX	MIR1266													TGFBR3
CBR3		FAM189A2		RBPJ	MIR128-1													TGFBRAP1
CBR4		FAM18A		RCBTB2	MIR155HG													TGS1
CBWD1		FAM190A		RCN1	MIR328													THOC2
CBWD2		FAM198B		RCOR1	MIR548T													THOC7
CBWD3		FAM19A1		RCVRN	MKL2													THSD4
CBWD5		FAM19A2		REG3G	MLL3													TIAF1
CBWD6		FAM19A4		RELL1	MLLT10													TKTL2
CBWD7		FAM19A5		RELN	MLLT3													TLE3
CBX1		FAM21C		REPS2	MLPH													TLK1
CBX2		FAM30A		RERGL	MMP16													TLR3
CBX3		FAM36A		REST	MMP17													TLX3
CBX4		FAM3B		REV1	MMP28													TM2D1
CBX5		FAM3D		RFC3	MMS22L													TM9SF3
CBX6		FAM40B		RFK	MO25													TMCC3
CBX7		FAM46D		RFWD2	MOB1B													TMCO7
CBX8		FAM47E-STBD1		RFX3	MOBK1B													TMEFF2
CC2D1A		FAM49A		RGMA	MOBKL1A													TMEM156
CC2D1B		FAM5		RGPD1	MOCS3													TMEM2
CC2D2A		FAM53A		RGPD2	MOGS													TMEM215
CCAR1		FAM55B		RGPD4	MON2													TMEM26
CCBL1		FAM58BP		RGPD6	MORN3													TMEM38B
CCBL2		FAM59A		RGS17	MOS													TMEM45B
CCBP2		FAM5B		RGS18	MOSC2													TMEM53
CCDC101		FAM65A		RGS3	MPP5													TMEM74
CCDC102A		FAM66B		RGS5	MRC1													TMPRSS4
CCDC102B		FAM70A		RGS7	MRGPRX1													TNFAIP3
CCDC103		FAM71D		RGS9	MRGPRX2													TNFRSF11B
CCDC104		FAM73A		RHOB	MRPL23													TNIK
CCDC106		FAM76A		RHOBTB1	MRPL3													TNKS
CCDC107		FAM82A1		RHOBTB3	MRPL38													TNN
CCDC109A		FAM83A		RHOG	MRPL39													TNRC6B
CCDC109B		FAM83B		RIMS1	MRPL40													TNRC6C
CCDC11		FAM84B		RIMS2	MRPL46													TNS1
CCDC110		FAM86B2		RIMS4	MRPL48													TOM1L1
CCDC111		FAM86C1		RIN1	MRPS11													TOP1
CCDC112		FAM90A5P		RIOK2	MRPS18A													TOX
CCDC113		FAM92B		RIPK2	MRPS18B													TP63
CCDC114		FAM96B		RIT2	MRPS28													TPBG
CCDC115		FAM9B		RMI1	MRPS34													TPH2
CCDC116		FAM9C		RNASEH2B	MSANTD4													TPK1
CCDC117		FAN1		RND3	MSH3													TPRG1
CCDC12		FANCC		RNF103	MSH4													TPST1
CCDC120		FANCD2		RNF133	MSH5													TRAF3
CCDC121		FANCF		RNF144A	MSN													TRIB2
CCDC122		FANCL		RNF144B	MSR1													TRIM24
CCDC124		FAP		RNF145	MSS51													TRIM29
CCDC125		FAPP2		RNF146	MST150													TRIM32
CCDC127		FAR1		RNF152	MSTN													TRIM42
CCDC129		FAR2		RNF169	MTA1													TRIM44
CCDC130		FAR2P2		RNF217	MTHFD2L													TRIML1
CCDC132		FARS2		RNF219	MTMR10													TRIO
CCDC134		FAS		RNF220	MTMR15													TRMT11
CCDC135		FASTKD2		RNFT1	MTMR8													TRPA1
CCDC136		FAT1		RNGTT	MTR													TSEN15
CCDC138		FAT3		RNH1	MUC15													TSHZ2
CCDC14		FBF1		ROBO1	MUC7													TSHZ3
CCDC140		FBN1		ROBO2	MYH													TSNAX
CCDC141		FBN2		ROPN1B	MYH16													TSPAN2
CCDC144A		FBP1		ROR1	MYLK													TSPAN9
CCDC144B		FBX015		RORA	MYO1B													TSPYL4
CCDC144C		FBXL13		RORB	MYO1E													TTC12
CCDC144NL		FBXL18		RPA3	MYO3A													TTC14
CCDC146		FBXL21		RPA4	MYO3B													TTC32
CCDC148		FBXL3		RPAP3	MYO5A													TTC35
CCDC149		FBXL4		RPH3AL	MYO5B													TTC39B
CCDC15		FBXL7		RPL10L	MYO5C													TTC8
CCDC150		FBXL8		RPL26L1	MYO9A													TTLL11
CCDC152		FBXO13		RPL31	MYOZ1													TTLL12
CCDC155		FBXO15		RPL37A	MYOZ3													TTLL5
CCDC157		FBXO2		RPL38	MYRIP													TTLL7
CCDC158		FBXO22		RPLP1	MYST4													TTN
CCDC160		FBXO39		RPRM	N-PAC													TUBA3C
CCDC17		FBXO4		RPRML	N2													TUBE1
CCDC18		FBXO44		RPS12	NAA38													TUBGCP5
CCDC19		FBXO6		RPS23	NAALAD1													TUSC3
CCDC21		FBXO8		RPS24	NAALAD2													TWISTNB
CCDC23		FBXW7		RPS29	NAALADL2													TXNL1
CCDC25		FCER1G		RPS6KA3	NAE1													TXNRD3
CCDC27		FCGBP		RPS6KC1	NAPG													UACA
CCDC28A		FCGR1A		RRAGA	NARS2													UBAC2
CCDC28B		FCGRT		RRAGD	NAT8													UBE2CBP
CCDC34		FCRL1		RRAS2	NAV2													UBE2E3
CCDC40		FCRL2		RREB1	NBC4													UBE2NL
CCDC41		FCRL3		RRP15	NBPF12													UBE2T
CCDC42		FCRL5		RRS1	NBPF15													UBE2U
CCDC43		FDX1		RS1	NBPF16													UBR3
CCDC46		FER		RSPH9	NBPF20													UFM1
CCDC47		FER1L4		RSPO3	NCALD													UGGT2
CCDC48		FERD3L		RSPO4	NCB50R													UGT8
[truncated: 10,481 more rows]
