# Supplementary material for: Integrating Diverse Types of Genomic Data to Identify Genes that Underlie Adverse Pregnancy Phenotypes
Source: PLoS One. 2015 Dec 7;10(12):e0144155. doi: 10.1371/journal.pone.0144155 (PMC4671692; doi:10.1371/journal.pone.0144155)
Supplement: S2 Table — (XLSX) [file pone.0144155.s003.xlsx]

## Sheet: Sheet1
S2 Table. Panther categorization of the 12,248 placental expressed genes and their overlap with fast evolving genes.
	PANTHER Annotations - all PEG			Overrepresentation analysis - PEG (test) to human genome (reference)								PANTHER Annotations - all fast evolving PEG genes			Overrepresentation analysis - fast evolving PEG (test) to PEG (reference)								PANTHER Annotations - CAC (coding) PEG genes			Overrepresentation analysis - CAC PEG genes (test) to PEG (reference)								PANTHER Annotations - HARS (noncoding) PEG genes			Overrepresentation analysis - HARs PEG genes (test) to PEG (reference)								PANTHER Annotations - EPS (noncoding) PEG genes			Overrepresentation analysis - EPS genes (test) to PEG (reference)
	Biological process	Percent of gene hit against total # genes/100	Genes	Biological Process - Overrepresentation								Biological Process	Percent of gene hit against total # Process hits	Genes	Biological Process - Overrepresentation								Biological Process	Percent of gene hit against total # genes/100	Genes	Biological Process - Overrepresentation								Biological Process	Percent of gene hit against total # genes/100	Genes	Biological Process - Overrepresentation								Biological Process	Percent of gene hit against total # genes/100	Genes	Biological Process - Overrepresentation
	apoptotic process (GO:0006915)	0.03	332		Homo sapiens (REF)	Genes in the category	Expected	Fold Enrichment	+/-	P value		apoptotic process (GO:0006915)	0.03	93		PEG (REF)	Genes in the category	expected	Fold Enrichment	+/-	P value		apoptotic process (GO:0006915)	0.033	17		PEG (REF)	Genes in the category	Expected	Fold Enrichment	+/-	P value		apoptotic process (GO:0006915)	0.034	54		PEG (REF)	Genes in the category	Expected	Fold Enrichment	+/-	P value		apoptotic process (GO:0006915)	0.027	36		PEG (REF)
	biological adhesion (GO:0022610)	0.028	315	regulation of translation	148	115	78.55	1.46	+	0.0143		biological adhesion (GO:0022610)	0.04	123	visual perception	113	58	31.09	1.87	+	0.00197		biological adhesion (GO:0022610)	0.035	18	Unclassified	3854	186	179.32	1.04	+	0		biological adhesion (GO:0022610)	0.051	81	muscle organ development	144	51	20.74	2.46	+	2.42e-06		biological adhesion (GO:0022610)	0.036	48	anatomical structure morphogenesis	365
	biological regulation (GO:0065007)	0.204	2276	protein folding	155	120	82.27	1.46	+	0.0117		biological regulation (GO:0065007)	0.219	670	muscle organ development	144	73	39.61	1.84	+	0.000232		biological regulation (GO:0065007)	0.165	86									biological regulation (GO:0065007)	0.247	396	heart development	102	35	14.69	2.38	+	0.000893		biological regulation (GO:0065007)	0.207	277	Unclassified	3854
	cell killing (GO:0001906)	0	1	mRNA processing	274	198	145.43	1.36	+	0.00391		cellular component organization or biogenesis (GO:0071840)	0.08	245	heart development	102	51	28.06	1.82	+	0.0125		cellular component organization or biogenesis (GO:0071840)	0.067	35									cellular component organization or biogenesis (GO:0071840)	0.077	124	nervous system development	452	148	65.1	2.27	+	2.07e-17		cellular component organization or biogenesis (GO:0071840)	0.093	125
	cellular component organization or biogenesis (GO:0071840)	0.079	880	translation	435	314	230.88	1.36	+	1.92e-05		cellular process (GO:0009987)	0.386	1181	nervous system development	452	195	124.34	1.57	+	2.64e-07		cellular process (GO:0009987)	0.335	174									cellular process (GO:0009987)	0.417	668	visual perception	113	37	16.27	2.27	+	0.00135		cellular process (GO:0009987)	0.376	504
	cellular process (GO:0009987)	0.357	3971	mitosis	367	264	194.78	1.36	+	0.000251		developmental process (GO:0032502)	0.159	486	mesoderm development	362	151	99.59	1.52	+	0.000134		developmental process (GO:0032502)	0.117	61									developmental process (GO:0032502)	0.199	319	angiogenesis	94	29	13.54	2.14	+	0.0348		developmental process (GO:0032502)	0.141	189
	developmental process (GO:0032502)	0.127	1414	chromatin organization	250	179	132.69	1.35	+	0.0151		growth (GO:0040007)	0	1	system development	715	280	196.69	1.42	+	8.3e-07		immune system process (GO:0002376)	0.085	44									growth (GO:0040007)	0.001	1	mesoderm development	362	103	52.14	1.98	+	3.08e-08		immune system process (GO:0002376)	0.07	94
	growth (GO:0040007)	0	3	organelle organization	571	403	303.06	1.33	+	3.56e-06		immune system process (GO:0002376)	0.067	206	cell adhesion	307	120	84.45	1.42	+	0.027		localization (GO:0051179)	0.16	83									immune system process (GO:0002376)	0.066	105	system development	715	202	102.98	1.96	+	3.31e-17		localization (GO:0051179)	0.137	183
	immune system process (GO:0002376)	0.061	684	catabolic process	407	287	216.01	1.33	+	0.000413		localization (GO:0051179)	0.143	436	biological adhesion	318	124	87.48	1.42	+	0.0232		locomotion (GO:0040011)	0.002	1									localization (GO:0051179)	0.144	231	ectoderm development	348	98	50.12	1.96	+	1.47e-07		locomotion (GO:0040011)	0.004	6
	localization (GO:0051179)	0.138	1532	protein phosphorylation	603	423	320.04	1.32	+	3.08e-06		locomotion (GO:0040011)	0.004	11	neurological system process	542	205	149.1	1.37	+	0.00103		metabolic process (GO:0008152)	0.417	217									locomotion (GO:0040011)	0.004	6	cell-cell adhesion	208	57	29.96	1.9	+	0.0012		metabolic process (GO:0008152)	0.47	630
	locomotion (GO:0040011)	0.003	35	cellular protein modification process	1317	892	699	1.28	+	4.98e-11		metabolic process (GO:0008152)	0.459	1404	system process	646	243	177.71	1.37	+	0.000197		multicellular organismal process (GO:0032501)	0.069	36									metabolic process (GO:0008152)	0.474	759	cell adhesion	307	79	44.21	1.79	+	0.000223		multicellular organismal process (GO:0032501)	0.087	116
	metabolic process (GO:0008152)	0.46	5126	cellular component organization or biogenesis	1316	880	698.47	1.26	+	9.7e-10		multicellular organismal process (GO:0032501)	0.098	299	multicellular organismal process	809	298	222.55	1.34	+	6.46e-05		reproduction (GO:0000003)	0.027	14									multicellular organismal process (GO:0032501)	0.122	196	biological adhesion	318	81	45.8	1.77	+	0.00024		reproduction (GO:0000003)	0.023	31
	multicellular organismal process (GO:0032501)	0.072	807	cellular component organization	1206	798	640.08	1.25	+	6.55e-08		reproduction (GO:0000003)	0.024	74	single-multicellular organism process	809	298	222.55	1.34	+	6.46e-05		response to stimulus (GO:0050896)	0.121	63									reproduction (GO:0000003)	0.026	41	multicellular organismal process	809	195	116.51	1.67	+	5.26e-10		response to stimulus (GO:0050896)	0.096	129
	reproduction (GO:0000003)	0.019	212	protein metabolic process	2692	1780	1428.78	1.25	+	6.34e-20		response to stimulus (GO:0050896)	0.104	317	developmental process	1415	485	389.26	1.25	+	5.75e-05		Total	1.633										response to stimulus (GO:0050896)	0.11	176	single-multicellular organism process	809	195	116.51	1.67	+	5.26e-10		Total	1.767
	response to stimulus (GO:0050896)	0.098	1095	cell cycle	1107	717	587.54	1.22	+	1.27e-05		Total	1.813		cell communication	1690	569	464.91	1.22	+	4.04e-05													Total	1.972		system process	646	154	93.04	1.66	+	2.84e-07
	rhythmic process (GO:0048511)	0	1	nitrogen compound metabolic process	1099	706	583.29	1.21	+	4.95e-05					Unclassified	3854	994	1060.23	0.94	-	0		Molecular Function	Percent of gene hit against total # genes/100	Genes	Molecular Function - Overrepresentation											neurological system process	542	128	78.06	1.64	+	1.28e-05
	Total	1.676		protein transport	1082	690	574.27	1.2	+	0.000175													binding (GO:0005488)	0.256	133		PEG (REF)	Genes in the category	Expected	Fold Enrichment	+/-	P value					cell-cell signaling	331	77	47.67	1.62	+	0.00929		Molecular Function	Percent of gene hit against total # genes/100	Genes	Molecular Function - Overrepresentation
				intracellular protein transport	1052	668	558.35	1.2	+	0.000441		Molecular Function	Percent of gene hit against total # genes/100	Genes	Molecular Function - Overrepresentation								catalytic activity (GO:0003824)	0.294	153	Unclassified	4702	229	218.78	1.05	+	0					developmental process	1415	318	203.79	1.56	+	1.44e-13		antioxidant activity (GO:0016209)	0.001	2		PEG (REF)
				regulation of molecular function	1096	689	581.7	1.18	+	0.00102		antioxidant activity (GO:0016209)	0.001	3		PEG (REF)	Genes in the category	Expected	Fold Enrichment	+/-	P value		channel regulator activity (GO:0016247)	0.002	1												regulation of transcription from RNA polymerase II promoter	753	154	108.45	1.42	+	0.00231		binding (GO:0005488)	0.299	401	Unclassified	4702
				regulation of catalytic activity	1073	673	569.49	1.18	+	0.00172		binding (GO:0005488)	0.318	972	receptor activity	749	262	206.05	1.27	+	0.00925		enzyme regulator activity (GO:0030234)	0.042	22												cell communication	1690	342	243.4	1.41	+	7.55e-09		catalytic activity (GO:0003824)	0.331	444
				vesicle-mediated transport	895	561	475.02	1.18	+	0.0102		catalytic activity (GO:0003824)	0.307	939	Unclassified	4702	1233	1293.51	0.95	-	0		nucleic acid binding transcription factor activity (GO:0001071)	0.067	35												regulation of nucleobase-containing compound metabolic process	988	187	142.29	1.31	+	0.0202		channel regulator activity (GO:0016247)	0.001	1
				primary metabolic process	6825	4245	3622.36	1.17	+	1.63e-33		channel regulator activity (GO:0016247)	0.001	3									protein binding transcription factor activity (GO:0000988)	0.017	9												regulation of biological process	1615	287	232.59	1.23	+	0.0212		enzyme regulator activity (GO:0030234)	0.072	97
				metabolic process	8247	5124	4377.08	1.17	+	5.44e-45		enzyme regulator activity (GO:0030234)	0.065	198									receptor activity (GO:0004872)	0.102	53												biological regulation	2282	396	328.66	1.2	+	0.00549		nucleic acid binding transcription factor activity (GO:0001071)	0.078	104
				nucleobase-containing compound metabolic process	3467	2148	1840.11	1.17	+	1.63e-12		nucleic acid binding transcription factor activity (GO:0001071)	0.094	287									structural molecule activity (GO:0005198)	0.069	36												cellular process	3975	668	572.48	1.17	+	9.64e-05		protein binding transcription factor activity (GO:0000988)	0.013	18
				phosphate-containing compound metabolic process	910	563	482.98	1.17	+	0.033		protein binding transcription factor activity (GO:0000988)	0.014	44									translation regulator activity (GO:0045182)	0.008	4												Unclassified	3854	459	555.06	0.83	-	0		receptor activity (GO:0004872)	0.072	97
				RNA metabolic process	2360	1436	1252.57	1.15	+	8.07e-06		receptor activity (GO:0004872)	0.086	262									transporter activity (GO:0005215)	0.069	36																				structural molecule activity (GO:0005198)	0.064	86
				transcription from RNA polymerase II promoter	1723	1026	914.48	1.12	+	0.018		structural molecule activity (GO:0005198)	0.06	184									Total	0.926																					translation regulator activity (GO:0045182)	0.007	9
				transcription, DNA-dependent	1941	1152	1030.18	1.12	+	0.0103		translation regulator activity (GO:0045182)	0.007	22																				Molecular Function	Percent of gene hit against total # genes/100	Genes	Molecular Function - Overrepresentation								transporter activity (GO:0005215)	0.049	65
				cellular process	6708	3975	3560.26	1.12	+	7.24e-15		transporter activity (GO:0005215)	0.053	161																				antioxidant activity (GO:0016209)	0.001	2		PEG (REF)	Genes in the category	Expected	Fold Enrichment	+/-	P value		Total	0.987
				localization	2607	1533	1383.66	1.11	+	0.00271		Total	1.006										Protein Class	Percent of gene hit against total # genes/100	Genes	Protein Class - Overrepresentation								binding (GO:0005488)	0.354	567	receptor activity	749	163	107.87	1.51	+	2.69e-05
				transport	2473	1451	1312.54	1.11	+	0.00696													calcium-binding protein (PC00060)	0.023	12		PEG (REF)	Genes in the category	Expected	Fold Enrichment	+/-	P value		catalytic activity (GO:0003824)	0.303	486	sequence-specific DNA binding transcription factor activity	844	177	121.55	1.46	+	8.04e-05
				biological regulation	3918	2282	2079.47	1.1	+	0.000129		Protein Class	Percent of gene hit against total # genes/100	Genes	Protein Class - Overrepresentation								cell adhesion molecule (PC00069)	0.035	18	cytokine receptor	126	18	5.86	3.07	+	0.00727		channel regulator activity (GO:0016247)	0.001	2	nucleic acid binding transcription factor activity	942	187	135.67	1.38	+	0.00111		Protein Class	Percent of gene hit against total # genes/100	Genes	Protein Class - overrepresentation
				Unclassified	8629	3854	4579.83	0.84	-	0		calcium-binding protein (PC00060)	0.019	57		PEG (REF)	Genes in the category	Expected	Fold Enrichment	+/-	P value		cell junction protein (PC00070)	0.008	4	defense/immunity protein	231	25	10.75	2.33	+	0.0227		enzyme regulator activity (GO:0030234)	0.066	105	DNA binding	1092	203	157.27	1.29	+	0.0203		calcium-binding protein (PC00060)	0.019	26		PEG (REF)
				sensory perception	455	173	241.49	0.72	-	0.000377		cell adhesion molecule (PC00069)	0.031	95	homeobox transcription factor	94	46	25.86	1.78	+	0.0405		chaperone (PC00072)	0.012	6	receptor	771	58	35.87	1.62	+	0.048		nucleic acid binding transcription factor activity (GO:0001071)	0.117	187	binding	3443	567	495.86	1.14	+	0.0128		cell adhesion molecule (PC00069)	0.022	30	Unclassified	4493
				natural killer cell activation	99	27	52.54	0.51	-	0.0168		cell junction protein (PC00070)	0.017	51	helix-turn-helix transcription factor	94	46	25.86	1.78	+	0.0405		cytoskeletal protein (PC00085)	0.056	29	Unclassified	4493	205	209.05	0.98	-	0		protein binding transcription factor activity (GO:0000988)	0.017	27	Unclassified	4702	586	677.19	0.87	-	0		cell junction protein (PC00070)	0.021	28
				sensory perception of chemical stimulus	133	17	70.59	0.24	-	4.22e-12		chaperone (PC00072)	0.011	35	extracellular matrix protein	231	95	63.55	1.49	+	0.0227		defense/immunity protein (PC00090)	0.048	25									receptor activity (GO:0004872)	0.102	163									chaperone (PC00072)	0.01	14
				sensory perception of smell	30	1	15.92	< 0.2	-	0.00045		cytoskeletal protein (PC00085)	0.052	159	receptor	771	277	212.1	1.31	+	0.00104		enzyme modulator (PC00095)	0.071	37									structural molecule activity (GO:0005198)	0.054	87									cytoskeletal protein (PC00085)	0.056	75
												defense/immunity protein (PC00090)	0.028	86	Unclassified	4493	1158	1236.01	0.94	-	0		extracellular matrix protein (PC00102)	0.029	15									translation regulator activity (GO:0045182)	0.007	12									defense/immunity protein (PC00090)	0.025	34
	Molecular process	Percent of gene hit against total # genes/100	Genes	Molecular Function - Overrepresentation								enzyme modulator (PC00095)	0.085	261									hydrolase (PC00121)	0.098	51									transporter activity (GO:0005215)	0.054	86									enzyme modulator (PC00095)	0.094	126
	antioxidant activity (GO:0016209)	0.001	16		Homo sapiens (REF)	Genes in the category	Expected	Fold Enrichment	+/-	P value		extracellular matrix protein (PC00102)	0.031	94									isomerase (PC00135)	0.004	2									Total	1.076										extracellular matrix protein (PC00102)	0.031	41
	binding (GO:0005488)	0.309	3441	translation initiation factor activity	97	79	51.48	1.53	+	0.036		hydrolase (PC00121)	0.086	264									kinase (PC00137)	0.04	21																				hydrolase (PC00121)	0.099	133
	catalytic activity (GO:0003824)	0.3	3335	translation factor activity, nucleic acid binding	136	108	72.18	1.5	+	0.00794		isomerase (PC00135)	0.006	19									ligase (PC00142)	0.031	16																				isomerase (PC00135)	0.007	10
	channel regulator activity (GO:0016247)	0.001	8	translation regulator activity	128	100	67.94	1.47	+	0.0258		kinase (PC00137)	0.039	120									lyase (PC00144)	0.008	4									Protein Class	Percent of gene hit against total # genes/100	Genes	Protein Class - overrepresentation								kinase (PC00137)	0.041	55
	enzyme regulator activity (GO:0030234)	0.056	628	RNA binding	454	337	240.96	1.4	+	3.35e-07		ligase (PC00142)	0.026	79									membrane traffic protein (PC00150)	0.021	11									calcium-binding protein (PC00060)	0.017	28		PEG (REF)	Genes in the category	Expected	Fold Enrichment	+/-	P value		ligase (PC00142)	0.033	44
	nucleic acid binding transcription factor activity (GO:0001071)	0.085	942	protein kinase activity	443	328	235.12	1.4	+	7e-07		lyase (PC00144)	0.008	23									nucleic acid binding (PC00171)	0.094	49									cell adhesion molecule (PC00069)	0.041	66	cadherin	55	20	7.92	2.52	+	0.0419		lyase (PC00144)	0.006	8
	protein binding transcription factor activity (GO:0000988)	0.013	144	small GTPase regulator activity	353	259	187.35	1.38	+	5.64e-05		membrane traffic protein (PC00150)	0.023	71									oxidoreductase (PC00176)	0.033	17									cell junction protein (PC00070)	0.019	30	homeobox transcription factor	94	33	13.54	2.44	+	0.000954		membrane traffic protein (PC00150)	0.021	28
	receptor activity (GO:0004872)	0.067	744	kinase regulator activity	183	134	97.13	1.38	+	0.036		nucleic acid binding (PC00171)	0.125	382									phosphatase (PC00181)	0.021	11									chaperone (PC00072)	0.01	16	helix-turn-helix transcription factor	94	33	13.54	2.44	+	0.000954		nucleic acid binding (PC00171)	0.119	159
	structural molecule activity (GO:0005198)	0.055	607	kinase activity	778	557	412.92	1.35	+	5.94e-10		oxidoreductase (PC00176)	0.033	100									protease (PC00190)	0.04	21									cytoskeletal protein (PC00085)	0.049	79	cell adhesion molecule	244	66	35.14	1.88	+	0.000317		oxidoreductase (PC00176)	0.037	49
	translation regulator activity (GO:0045182)	0.009	100	ligase activity	415	294	220.26	1.33	+	0.000166		phosphatase (PC00181)	0.022	66									receptor (PC00197)	0.112	58									defense/immunity protein (PC00090)	0.028	45	extracellular matrix protein	231	62	33.27	1.86	+	0.000822		phosphatase (PC00181)	0.027	36
	transporter activity (GO:0005215)	0.055	613	pyrophosphatase activity	340	231	180.45	1.28	+	0.0254		protease (PC00190)	0.027	83									signaling molecule (PC00207)	0.05	26									enzyme modulator (PC00095)	0.083	133	receptor	771	172	111.04	1.55	+	2.76e-06		protease (PC00190)	0.025	34
	Total	0.951		transferase activity	1575	1064	835.93	1.27	+	2.65e-13		receptor (PC00197)	0.091	277									storage protein (PC00210)	0.002	1									extracellular matrix protein (PC00102)	0.039	62	transcription factor	911	185	131.2	1.41	+	0.000389		receptor (PC00197)	0.076	102
				catalytic activity	5209	3339	2764.67	1.21	+	4.43e-33		signaling molecule (PC00207)	0.052	158									structural protein (PC00211)	0.015	8									hydrolase (PC00121)	0.079	126	Unclassified	4493	563	647.09	0.87	-	0		signaling molecule (PC00207)	0.043	58
				enzyme regulator activity	1002	631	531.81	1.19	+	0.00163		storage protein (PC00210)	0.003	8									surfactant (PC00212)	0.004	2									isomerase (PC00135)	0.005	8									storage protein (PC00210)	0.004	5
				nucleic acid binding	2915	1807	1547.13	1.17	+	2.9e-10		structural protein (PC00211)	0.006	17									transcription factor (PC00218)	0.062	32									kinase (PC00137)	0.038	61									structural protein (PC00211)	0.004	5
				hydrolase activity	2205	1342	1170.3	1.15	+	1.78e-05		surfactant (PC00212)	0.004	11									transfer/carrier protein (PC00219)	0.029	15									ligase (PC00142)	0.021	34									surfactant (PC00212)	0.006	8
				binding	5733	3443	3042.78	1.13	+	3.55e-15		transcription factor (PC00218)	0.089	273									transferase (PC00220)	0.081	42									lyase (PC00144)	0.008	13									transcription factor (PC00218)	0.07	94
				protein binding	2819	1687	1496.18	1.13	+	1.64e-05		transfer/carrier protein (PC00219)	0.022	66									transmembrane receptor regulatory/adaptor protein (PC00226)	0.002	1									membrane traffic protein (PC00150)	0.024	38									transfer/carrier protein (PC00219)	0.025	33
				Unclassified	10020	4702	5318.1	0.88	-	0		transferase (PC00220)	0.078	238									transporter (PC00227)	0.058	30									nucleic acid binding (PC00171)	0.137	220									transferase (PC00220)	0.076	102
				receptor activity	1636	749	868.3	0.86	-	0.00152		transmembrane receptor regulatory/adaptor protein (PC00226)	0.005	14									Total	1.087										oxidoreductase (PC00176)	0.029	46									transmembrane receptor regulatory/adaptor protein (PC00226)	0.006	8
												transporter (PC00227)	0.048	148																				phosphatase (PC00181)	0.021	34									transporter (PC00227)	0.047	63
	Protein Class	Percent of gene hit against total # genes/100	Genes	Protein Class - Overrepresentation								Total	1.067																					protease (PC00190)	0.027	43									Total	1.05
	calcium-binding protein (PC00060)	0.02	225		Homo sapiens (REF)	Genes in the category	Expected	Fold Enrichment	+/-	P value																								receptor (PC00197)	0.107	172
	cell adhesion molecule (PC00069)	0.022	243	non-receptor serine/threonine protein kinase	272	208	144.36	1.44	+	6.52e-05		Pathways	Percent of gene hit against total # genes/100	Genes	Pathways - Overrepresentation								Pathways	Percent of gene hit against total # genes/100	Genes	Pathways - Overrepresentation								signaling molecule (PC00207)	0.058	93
	cell junction protein (PC00070)	0.01	110	kinase modulator	194	143	102.97	1.39	+	0.0207		5HT1 type receptor mediated signaling pathway (P04373)	0.002	5		PEG (REF)	Genes in the category	Expected	Fold Enrichment	+/-	P value		5HT2 type receptor mediated signaling pathway (P04374)	0.002	1		PEG (REF)	Genes in the category	Expected	Fold Enrichment	+/-	P value		storage protein (PC00210)	0.002	4									Pathways	Percent of gene hit against total # genes/100	Genes	Pathways - Overrepresentation
	chaperone (PC00072)	0.013	140	protein kinase	373	273	197.97	1.38	+	4.04e-05		5HT2 type receptor mediated signaling pathway (P04374)	0.003	10	Unclassified	9450	2556	2599.67	0.98	-	0		Acetate utilization (P02722)	0.002	1	Unclassified	9450	451	439.69	1.03	+	0		structural protein (PC00211)	0.003	5									5HT1 type receptor mediated signaling pathway (P04373)	0.001	2		PEG (REF)
	cytoskeletal protein (PC00085)	0.044	495	microtubule family cytoskeletal protein	225	161	119.42	1.35	+	0.0316		5HT3 type receptor mediated signaling pathway (P04375)	0	1									Alpha adrenergic receptor signaling pathway (P00002)	0.002	1									surfactant (PC00212)	0.002	4									5HT2 type receptor mediated signaling pathway (P04374)	0.006	8	Unclassified	9450
	defense/immunity protein (PC00090)	0.021	230	ligase	386	276	204.87	1.35	+	0.000211		5HT4 type receptor mediated signaling pathway (P04376)	0	1									Alzheimer disease-amyloid secretase pathway (P00003)	0.006	3									transcription factor (PC00218)	0.115	185									5HT3 type receptor mediated signaling pathway (P04375)	0.001	1
	enzyme modulator (PC00095)	0.077	857	G-protein modulator	452	320	239.9	1.33	+	7.23e-05		5-Hydroxytryptamine biosynthesis (P04371)	0	1									Alzheimer disease-presenilin pathway (P00004)	0.006	3									transfer/carrier protein (PC00219)	0.02	32									5HT4 type receptor mediated signaling pathway (P04376)	0.001	1
	extracellular matrix protein (PC00102)	0.02	228	RNA binding protein	859	608	455.91	1.33	+	4.63e-10		5-Hydroxytryptamine degredation (P04372)	0.001	2									Androgen/estrogene/progesterone biosynthesis (P02727)	0.002	1									transferase (PC00220)	0.08	128									5-Hydroxytryptamine biosynthesis (P04371)	0.001	1
	hydrolase (PC00121)	0.083	925	kinase	514	361	272.8	1.32	+	2.83e-05		Acetate utilization (P02722)	0	1									Angiogenesis (P00005)	0.004	2									transmembrane receptor regulatory/adaptor protein (PC00226)	0.004	7									Adenine and hypoxanthine salvage pathway (P02723)	0.001	1
	isomerase (PC00135)	0.009	101	membrane traffic protein	366	245	194.25	1.26	+	0.0457		Activinbetasignaling_pathway (P06210)	0	1									Apoptosis signaling pathway (P00006)	0.013	7									transporter (PC00227)	0.05	80									Adrenaline and noradrenaline biosynthesis (P00001)	0.001	2
	kinase (PC00137)	0.033	362	transferase	1245	831	660.78	1.26	+	5.18e-09		Adenine and hypoxanthine salvage pathway (P02723)	0	1									Axon guidance mediated by netrin (P00009)	0.002	1									Total	1.116										Allantoin degradation (P02725)	0.001	1
	ligase (PC00142)	0.025	274	nucleic acid binding	2297	1479	1219.13	1.21	+	1.96e-12		Adrenaline and noradrenaline biosynthesis (P00001)	0.001	4									Axon guidance mediated by Slit/Robo (P00008)	0.004	2																				Alpha adrenergic receptor signaling pathway (P00002)	0.001	1
	lyase (PC00144)	0.008	92	enzyme modulator	1346	857	714.39	1.2	+	9.11e-06		Alanine biosynthesis (P02724)	0	1									Beta1 adrenergic receptor signaling pathway (P04377)	0.002	1																				Alzheimer disease-amyloid secretase pathway (P00003)	0.006	8
	membrane traffic protein (PC00150)	0.022	245	hydrolase	1511	929	801.96	1.16	+	0.000572		Allantoin degradation (P02725)	0	1									Beta2 adrenergic receptor signaling pathway (P04378)	0.002	1																				Alzheimer disease-presenilin pathway (P00004)	0.006	8
	nucleic acid binding (PC00171)	0.133	1476	Unclassified	9675	4493	5134.99	0.87	-	0		ALP23B_signaling_pathway (P06209)	0	1									Blood coagulation (P00011)	0.006	3									Pathways	Percent of gene hit against total # genes/100	Genes	Pathways - Overrepresentation								Androgen/estrogene/progesterone biosynthesis (P02727)	0.001	2
	oxidoreductase (PC00176)	0.033	365	defense/immunity protein	551	231	292.44	0.79	-	0.019		Alpha adrenergic receptor signaling pathway (P00002)	0.001	2									Cadherin signaling pathway (P00012)	0.004	2									5HT1 type receptor mediated signaling pathway (P04373)	0.002	3		PEG (REF)	Genes in the category	Expected	Fold Enrichment	+/-	P value		Angiogenesis (P00005)	0.01	14
	phosphatase (PC00181)	0.018	199	immunoglobulin receptor superfamily	197	68	104.56	0.65	-	0.017		Alzheimer disease-amyloid secretase pathway (P00003)	0.006	17									CCKR signaling map (P06959)	0.01	5									5HT2 type receptor mediated signaling pathway (P04374)	0.001	1	Cadherin signaling pathway	92	31	13.25	2.34	+	0.00301		Angiotensin II-stimulated signaling through G proteins and beta-arrestin (P05911)	0.004	5
	protease (PC00190)	0.025	276									Alzheimer disease-presenilin pathway (P00004)	0.007	22									Cholesterol biosynthesis (P00014)	0.002	1									5-Hydroxytryptamine biosynthesis (P04371)	0.001	1	Wnt signaling pathway	167	48	24.05	2	+	0.00137		Apoptosis signaling pathway (P00006)	0.009	12
	receptor (PC00197)	0.069	766									Androgen/estrogene/progesterone biosynthesis (P02727)	0.001	2									Cytoskeletal regulation by Rho GTPase (P00016)	0.004	2									5-Hydroxytryptamine degredation (P04372)	0.001	2	Unclassified	9450	1297	1361	0.95	-	0		Arginine biosynthesis (P02728)	0.001	1
	signaling molecule (PC00207)	0.048	532									Angiogenesis (P00005)	0.011	35									DNA replication (P00017)	0.002	1									Activinbetasignaling_pathway (P06210)	0.001	1									Asparagine and aspartate biosynthesis (P02730)	0.001	1
	storage protein (PC00210)	0.001	16									Angiotensin II-stimulated signaling through G proteins and beta-arrestin (P05911)	0.002	5									Dopamine receptor mediated signaling pathway (P05912)	0.002	1									Adrenaline and noradrenaline biosynthesis (P00001)	0.001	2									Axon guidance mediated by netrin (P00009)	0.004	5
	structural protein (PC00211)	0.006	63									Apoptosis signaling pathway (P00006)	0.008	24									EGF receptor signaling pathway (P00018)	0.004	2									Alanine biosynthesis (P02724)	0.001	1									Axon guidance mediated by Slit/Robo (P00008)	0.003	4
	surfactant (PC00212)	0.003	30									Arginine biosynthesis (P02728)	0	1									Endothelin signaling pathway (P00019)	0.008	4									ALP23B_signaling_pathway (P06209)	0.001	1									B cell activation (P00010)	0.005	7
	transcription factor (PC00218)	0.082	911									Asparagine and aspartate biosynthesis (P02730)	0.001	2									FAS signaling pathway (P00020)	0.008	4									Alpha adrenergic receptor signaling pathway (P00002)	0.001	1									Beta1 adrenergic receptor signaling pathway (P04377)	0.002	3
	transfer/carrier protein (PC00219)	0.019	213									Axon guidance mediated by netrin (P00009)	0.003	9									FGF signaling pathway (P00021)	0.004	2									Alzheimer disease-amyloid secretase pathway (P00003)	0.005	8									Beta2 adrenergic receptor signaling pathway (P04378)	0.002	3
	transferase (PC00220)	0.074	828									Axon guidance mediated by semaphorins (P00007)	0.001	4									Formyltetrahydroformate biosynthesis (P02743)	0.002	1									Alzheimer disease-presenilin pathway (P00004)	0.008	13									Blood coagulation (P00011)	0.002	3
	transmembrane receptor regulatory/adaptor protein (PC00226)	0.004	45									Axon guidance mediated by Slit/Robo (P00008)	0.003	9									Gonadotropin releasing hormone receptor pathway (P06664)	0.017	9									Angiogenesis (P00005)	0.014	23									Cadherin signaling pathway (P00012)	0.01	14
	transporter (PC00227)	0.051	565									B cell activation (P00010)	0.003	9									Heme biosynthesis (P02746)	0.002	1									Apoptosis signaling pathway (P00006)	0.005	8									CCKR signaling map (P06959)	0.01	14
	viral protein (PC00237)	0	1									Beta1 adrenergic receptor signaling pathway (P04377)	0.002	7									Heterotrimeric G-protein signaling pathway-Gi alpha and Gs alpha mediated pathway (P00026)	0.002	1									Arginine biosynthesis (P02728)	0.001	1									Cell cycle (P00013)	0.001	1
	Total	0.973										Beta2 adrenergic receptor signaling pathway (P04378)	0.003	8									Huntington disease (P00029)	0.006	3									Asparagine and aspartate biosynthesis (P02730)	0.001	1									Cholesterol biosynthesis (P00014)	0.001	1
												Blood coagulation (P00011)	0.002	7									Inflammation mediated by chemokine and cytokine signaling pathway (P00031)	0.012	6									Axon guidance mediated by netrin (P00009)	0.004	6									Circadian clock system (P00015)	0.001	1
	Pathways	Percent of gene hit against total # genes/100	Genes	Pathways - Overrepresentation								BMP_signaling_pathway-drosophila (P06211)	0	1									Insulin/IGF pathway-mitogen activated protein kinase kinase/MAP kinase cascade (P00032)	0.002	1									Axon guidance mediated by semaphorins (P00007)	0.002	4									Cortocotropin releasing factor receptor signaling pathway (P04380)	0.001	2
	2-arachidonoylglycerol biosynthesis (P05726)	0	4		Homo sapiens (REF)	Genes in the category	Expected	Fold Enrichment	+/-	P value		Cadherin signaling pathway (P00012)	0.013	39									Insulin/IGF pathway-protein kinase B signaling cascade (P00033)	0.004	2									Axon guidance mediated by Slit/Robo (P00008)	0.004	6									Cytoskeletal regulation by Rho GTPase (P00016)	0.007	10
	5HT1 type receptor mediated signaling pathway (P04373)	0.001	16	EGF receptor signaling pathway	130	101	69	1.46	+	0.0265		CCKR signaling map (P06959)	0.014	42									Integrin signalling pathway (P00034)	0.013	7									B cell activation (P00010)	0.003	5									De novo purine biosynthesis (P02738)	0.001	2
	5HT2 type receptor mediated signaling pathway (P04374)	0.002	27	PDGF signaling pathway	138	105	73.24	1.43	+	0.0414		Cell cycle (P00013)	0.001	2									Interleukin signaling pathway (P00036)	0.006	3									Beta1 adrenergic receptor signaling pathway (P04377)	0.002	3									De novo pyrimidine deoxyribonucleotide biosynthesis (P02739)	0.001	2
	5HT3 type receptor mediated signaling pathway (P04375)	0.001	7	Unclassified	18255	9450	9688.81	0.98	-	0		Cholesterol biosynthesis (P00014)	0.001	2									Isoleucine biosynthesis (P02748)	0.002	1									Beta2 adrenergic receptor signaling pathway (P04378)	0.002	4									De novo pyrmidine ribonucleotides biosythesis (P02740)	0.003	4
	5HT4 type receptor mediated signaling pathway (P04376)	0.001	7									Circadian clock system (P00015)	0	1									Metabotropic glutamate receptor group II pathway (P00040)	0.002	1									Blood coagulation (P00011)	0.001	1									DNA replication (P00017)	0.002	3
	5-Hydroxytryptamine biosynthesis (P04371)	0	3									Coenzyme A biosynthesis (P02736)	0	1									Metabotropic glutamate receptor group III pathway (P00039)	0.002	1									BMP_signaling_pathway-drosophila (P06211)	0.001	1									Dopamine receptor mediated signaling pathway (P05912)	0.002	3
	5-Hydroxytryptamine degredation (P04372)	0.001	6									Cortocotropin releasing factor receptor signaling pathway (P04380)	0.001	2									Methionine biosynthesis (P02753)	0.002	1									Cadherin signaling pathway (P00012)	0.019	31									EGF receptor signaling pathway (P00018)	0.013	17
	Acetate utilization (P02722)	0	3									Cytoskeletal regulation by Rho GTPase (P00016)	0.006	18									Muscarinic acetylcholine receptor 2 and 4 signaling pathway (P00043)	0.004	2									CCKR signaling map (P06959)	0.016	25									Endogenous_cannabinoid_signaling (P05730)	0.001	2
	Activinbetasignaling_pathway (P06210)	0	1									De novo purine biosynthesis (P02738)	0.001	3									N-acetylglucosamine metabolism (P02756)	0.002	1									Cell cycle (P00013)	0.001	2									Endothelin signaling pathway (P00019)	0.006	8
	Adenine and hypoxanthine salvage pathway (P02723)	0.001	7									De novo pyrimidine deoxyribonucleotide biosynthesis (P02739)	0.001	2									Nicotinic acetylcholine receptor signaling pathway (P00044)	0.006	3									Cholesterol biosynthesis (P00014)	0.001	1									FAS signaling pathway (P00020)	0.001	1
	Adrenaline and noradrenaline biosynthesis (P00001)	0.001	14									De novo pyrmidine ribonucleotides biosythesis (P02740)	0.002	5									Notch signaling pathway (P00045)	0.004	2									Coenzyme A biosynthesis (P02736)	0.001	1									FGF signaling pathway (P00021)	0.007	10
	Alanine biosynthesis (P02724)	0	2									DNA replication (P00017)	0.003	8									Oxytocin receptor mediated signaling pathway (P04391)	0.002	1									Cortocotropin releasing factor receptor signaling pathway (P04380)	0.001	1									Formyltetrahydroformate biosynthesis (P02743)	0.001	2
	Allantoin degradation (P02725)	0	2									Dopamine receptor mediated signaling pathway (P05912)	0.002	6									p38 MAPK pathway (P05918)	0.006	3									Cytoskeletal regulation by Rho GTPase (P00016)	0.006	10									Fructose galactose metabolism (P02744)	0.001	1
	ALP23B_signaling_pathway (P06209)	0	1									DPP_signaling_pathway (P06213)	0	1									p53 pathway (P00059)	0.008	4									De novo purine biosynthesis (P02738)	0.001	1									GABA-B_receptor_II_signaling (P05731)	0.001	1
	Alpha adrenergic receptor signaling pathway (P00002)	0.001	11									DPP-SCW_signaling_pathway (P06212)	0	1									p53 pathway feedback loops 2 (P04398)	0.002	1									De novo pyrmidine ribonucleotides biosythesis (P02740)	0.002	3									Gamma-aminobutyric acid synthesis (P04384)	0.001	1
	Alzheimer disease-amyloid secretase pathway (P00003)	0.005	52									EGF receptor signaling pathway (P00018)	0.012	37									Parkinson disease (P00049)	0.004	2									DNA replication (P00017)	0.004	6									General transcription by RNA polymerase I (P00022)	0.001	1
	Alzheimer disease-presenilin pathway (P00004)	0.006	67									Endogenous_cannabinoid_signaling (P05730)	0.001	3									PDGF signaling pathway (P00047)	0.004	2									Dopamine receptor mediated signaling pathway (P05912)	0.002	3									General transcription regulation (P00023)	0.001	1
	Aminobutyrate degradation (P02726)	0	3									Endothelin signaling pathway (P00019)	0.007	22									PI3 kinase pathway (P00048)	0.002	1									DPP_signaling_pathway (P06213)	0.001	1									Glycolysis (P00024)	0.001	1
	Anandamide_degradation (P05728)	0	1									Enkephalin release (P05913)	0.001	3									Plasminogen activating cascade (P00050)	0.004	2									DPP-SCW_signaling_pathway (P06212)	0.001	1									Gonadotropin releasing hormone receptor pathway (P06664)	0.013	17
	Androgen/estrogene/progesterone biosynthesis (P02727)	0.001	7									FAS signaling pathway (P00020)	0.003	9									Ras Pathway (P04393)	0.008	4									EGF receptor signaling pathway (P00018)	0.013	21									Hedgehog signaling pathway (P00025)	0.001	1
	Angiogenesis (P00005)	0.01	110									FGF signaling pathway (P00021)	0.01	30									S adenosyl methionine biosynthesis (P02773)	0.002	1									Endogenous_cannabinoid_signaling (P05730)	0.001	2									Heme biosynthesis (P02746)	0.001	1
	Angiotensin II-stimulated signaling through G proteins and beta-arrestin (P05911)	0.002	20									Flavin biosynthesis (P02741)	0	1									Synaptic_vesicle_trafficking (P05734)	0.002	1									Endothelin signaling pathway (P00019)	0.007	12									Heterotrimeric G-protein signaling pathway-Gi alpha and Gs alpha mediated pathway (P00026)	0.005	7
	Apoptosis signaling pathway (P00006)	0.008	87									Folate biosynthesis (P02742)	0	1									T cell activation (P00053)	0.004	2									Enkephalin release (P05913)	0.002	3									Heterotrimeric G-protein signaling pathway-Gq alpha and Go alpha mediated pathway (P00027)	0.008	11
	Arginine biosynthesis (P02728)	0	3									Formyltetrahydroformate biosynthesis (P02743)	0.001	3									TGF-beta signaling pathway (P00052)	0.006	3									FAS signaling pathway (P00020)	0.003	5									Heterotrimeric G-protein signaling pathway-rod outer segment phototransduction (P00028)	0.001	2
	Ascorbate degradation (P02729)	0	4									Fructose galactose metabolism (P02744)	0	1									Thyrotropin-releasing hormone receptor signaling pathway (P04394)	0.002	1									FGF signaling pathway (P00021)	0.012	20									Histamine H1 receptor mediated signaling pathway (P04385)	0.003	4
	Asparagine and aspartate biosynthesis (P02730)	0	5									GABA-B_receptor_II_signaling (P05731)	0.002	5									Toll receptor signaling pathway (P00054)	0.008	4									Flavin biosynthesis (P02741)	0.001	1									Huntington disease (P00029)	0.016	21
	ATP synthesis (P02721)	0.001	6									Gamma-aminobutyric acid synthesis (P04384)	0	1									Toll_pathway_drosophila (P06217)	0.002	1									Folate biosynthesis (P02742)	0.001	1									Hypoxia response via HIF activation (P00030)	0.001	2
	Axon guidance mediated by netrin (P00009)	0.002	23									GBB_signaling_pathway (P06214)	0	1									Ubiquitin proteasome pathway (P00060)	0.002	1									Formyltetrahydroformate biosynthesis (P02743)	0.001	2									Inflammation mediated by chemokine and cytokine signaling pathway (P00031)	0.011	15
	Axon guidance mediated by semaphorins (P00007)	0.001	15									General transcription by RNA polymerase I (P00022)	0	1									Valine biosynthesis (P02785)	0.002	1									GABA-B_receptor_II_signaling (P05731)	0.002	4									Insulin/IGF pathway-mitogen activated protein kinase kinase/MAP kinase cascade (P00032)	0.002	3
	Axon guidance mediated by Slit/Robo (P00008)	0.001	15									General transcription regulation (P00023)	0.001	2									Wnt signaling pathway (P00057)	0.008	4									GBB_signaling_pathway (P06214)	0.001	1									Insulin/IGF pathway-protein kinase B signaling cascade (P00033)	0.001	2
	B cell activation (P00010)	0.004	48									Glutamine glutamate conversion (P02745)	0	1									Total	0.269										General transcription by RNA polymerase I (P00022)	0.001	1									Integrin signalling pathway (P00034)	0.015	20
	Beta1 adrenergic receptor signaling pathway (P04377)	0.002	20									Glycolysis (P00024)	0.001	2																				General transcription regulation (P00023)	0.001	1									Interferon-gamma signaling pathway (P00035)	0.002	3
	Beta2 adrenergic receptor signaling pathway (P04378)	0.002	21									Gonadotropin releasing hormone receptor pathway (P06664)	0.016	50																				Glutamine glutamate conversion (P02745)	0.001	1									Interleukin signaling pathway (P00036)	0.005	7
	Beta3 adrenergic receptor signaling pathway (P04379)	0.001	6									Hedgehog signaling pathway (P00025)	0.001	4																				Glycolysis (P00024)	0.001	1									Ionotropic glutamate receptor pathway (P00037)	0.004	6
	Blood coagulation (P00011)	0.002	26									Heme biosynthesis (P02746)	0.001	2																				Gonadotropin releasing hormone receptor pathway (P06664)	0.02	32									JAK/STAT signaling pathway (P00038)	0.001	1
	BMP_signaling_pathway-drosophila (P06211)	0	2									Heterotrimeric G-protein signaling pathway-Gi alpha and Gs alpha mediated pathway (P00026)	0.008	23																				Hedgehog signaling pathway (P00025)	0.002	4									Leucine biosynthesis (P02749)	0.001	1
	Bupropion_degradation (P05729)	0	1									Heterotrimeric G-protein signaling pathway-Gq alpha and Go alpha mediated pathway (P00027)	0.006	18																				Heterotrimeric G-protein signaling pathway-Gi alpha and Gs alpha mediated pathway (P00026)	0.01	16									Lysine biosynthesis (P02751)	0.001	1
	Cadherin signaling pathway (P00012)	0.008	92									Heterotrimeric G-protein signaling pathway-rod outer segment phototransduction (P00028)	0.001	3																				Heterotrimeric G-protein signaling pathway-Gq alpha and Go alpha mediated pathway (P00027)	0.006	9									Metabotropic glutamate receptor group I pathway (P00041)	0.004	5
	CCKR signaling map (P06959)	0.011	119									Histamine H1 receptor mediated signaling pathway (P04385)	0.002	5																				Heterotrimeric G-protein signaling pathway-rod outer segment phototransduction (P00028)	0.001	1									Metabotropic glutamate receptor group III pathway (P00039)	0.005	7
	Cell cycle (P00013)	0.001	16									Histamine H2 receptor mediated signaling pathway (P04386)	0.001	2																				Histamine H1 receptor mediated signaling pathway (P04385)	0.001	1									Methionine biosynthesis (P02753)	0.001	1
	Cholesterol biosynthesis (P00014)	0.001	11									Huntington disease (P00029)	0.011	33																				Histamine H2 receptor mediated signaling pathway (P04386)	0.001	2									mRNA splicing (P00058)	0.001	1
	Circadian clock system (P00015)	0.001	7									Hypoxia response via HIF activation (P00030)	0.002	5																				Huntington disease (P00029)	0.009	14									Muscarinic acetylcholine receptor 1 and 3 signaling pathway (P00042)	0.004	6
	Coenzyme A biosynthesis (P02736)	0.001	8									Inflammation mediated by chemokine and cytokine signaling pathway (P00031)	0.011	33																				Hypoxia response via HIF activation (P00030)	0.002	3									Muscarinic acetylcholine receptor 2 and 4 signaling pathway (P00043)	0.001	1
	Cortocotropin releasing factor receptor signaling pathway (P04380)	0.001	14									Insulin/IGF pathway-mitogen activated protein kinase kinase/MAP kinase cascade (P00032)	0.002	7																				Inflammation mediated by chemokine and cytokine signaling pathway (P00031)	0.011	18									Nicotine pharmacodynamics pathway (P06587)	0.002	3
	Cytoskeletal regulation by Rho GTPase (P00016)	0.005	58									Insulin/IGF pathway-protein kinase B signaling cascade (P00033)	0.003	10																				Insulin/IGF pathway-mitogen activated protein kinase kinase/MAP kinase cascade (P00032)	0.002	3									Nicotinic acetylcholine receptor signaling pathway (P00044)	0.005	7
	De novo purine biosynthesis (P02738)	0.002	25									Integrin signalling pathway (P00034)	0.013	41																				Insulin/IGF pathway-protein kinase B signaling cascade (P00033)	0.004	6									Notch signaling pathway (P00045)	0.001	1
	De novo pyrimidine deoxyribonucleotide biosynthesis (P02739)	0.001	10									Interferon-gamma signaling pathway (P00035)	0.002	5																				Integrin signalling pathway (P00034)	0.014	22									Oxidative stress response (P00046)	0.002	3
	De novo pyrmidine ribonucleotides biosythesis (P02740)	0.001	12									Interleukin signaling pathway (P00036)	0.007	20																				Interferon-gamma signaling pathway (P00035)	0.002	4									Oxytocin receptor mediated signaling pathway (P04391)	0.004	6
	DNA replication (P00017)	0.002	26									Ionotropic glutamate receptor pathway (P00037)	0.003	10																				Interleukin signaling pathway (P00036)	0.007	12									p38 MAPK pathway (P05918)	0.003	4
	Dopamine receptor mediated signaling pathway (P05912)	0.003	32									Isoleucine biosynthesis (P02748)	0.001	3																				Ionotropic glutamate receptor pathway (P00037)	0.004	6									p53 pathway (P00059)	0.006	8
	DPP_signaling_pathway (P06213)	0	2									JAK/STAT signaling pathway (P00038)	0.002	5																				Isoleucine biosynthesis (P02748)	0.001	2									p53 pathway by glucose deprivation (P04397)	0.003	4
	DPP-SCW_signaling_pathway (P06212)	0	2									Leucine biosynthesis (P02749)	0.001	2																				JAK/STAT signaling pathway (P00038)	0.003	5									P53 pathway feedback loops 1 (P04392)	0.001	1
	EGF receptor signaling pathway (P00018)	0.009	101									Lysine biosynthesis (P02751)	0	1																				Leucine biosynthesis (P02749)	0.001	1									p53 pathway feedback loops 2 (P04398)	0.004	6
	Endogenous_cannabinoid_signaling (P05730)	0.001	9									Mannose metabolism (P02752)	0	1																				Lysine biosynthesis (P02751)	0.001	1									Parkinson disease (P00049)	0.012	16
	Endothelin signaling pathway (P00019)	0.005	60									Metabotropic glutamate receptor group I pathway (P00041)	0.002	6																				Mannose metabolism (P02752)	0.001	1									PDGF signaling pathway (P00047)	0.01	13
	Enkephalin release (P05913)	0.001	12									Metabotropic glutamate receptor group II pathway (P00040)	0.001	4																				Metabotropic glutamate receptor group I pathway (P00041)	0.002	3									Pentose phosphate pathway (P02762)	0.001	2
	FAS signaling pathway (P00020)	0.003	29									Metabotropic glutamate receptor group III pathway (P00039)	0.005	14																				Metabotropic glutamate receptor group II pathway (P00040)	0.002	3									PI3 kinase pathway (P00048)	0.002	3
	FGF signaling pathway (P00021)	0.008	89									Methionine biosynthesis (P02753)	0	1																				Metabotropic glutamate receptor group III pathway (P00039)	0.006	9									Plasminogen activating cascade (P00050)	0.001	2
	Flavin biosynthesis (P02741)	0	2									Methylcitrate cycle (P02754)	0	1																				Methionine biosynthesis (P02753)	0.001	1									Pyrimidine Metabolism (P02771)	0.001	1
	Folate biosynthesis (P02742)	0	4									mRNA splicing (P00058)	0	1																				Methylcitrate cycle (P02754)	0.001	1									Pyruvate metabolism (P02772)	0.001	1
	Formyltetrahydroformate biosynthesis (P02743)	0.001	6									Muscarinic acetylcholine receptor 1 and 3 signaling pathway (P00042)	0.002	6																				Muscarinic acetylcholine receptor 1 and 3 signaling pathway (P00042)	0.001	2									Ras Pathway (P04393)	0.006	8
	Fructose galactose metabolism (P02744)	0.001	8									Muscarinic acetylcholine receptor 2 and 4 signaling pathway (P00043)	0.002	7																				Muscarinic acetylcholine receptor 2 and 4 signaling pathway (P00043)	0.003	5									S adenosyl methionine biosynthesis (P02773)	0.001	1
	GABA-B_receptor_II_signaling (P05731)	0.002	20									MYO_signaling_pathway (P06215)	0	1																				MYO_signaling_pathway (P06215)	0.001	1									Salvage pyrimidine ribonucleotides (P02775)	0.001	2
	Gamma-aminobutyric acid synthesis (P04384)	0	3									N-acetylglucosamine metabolism (P02756)	0	1																				Nicotinic acetylcholine receptor signaling pathway (P00044)	0.004	7									Synaptic_vesicle_trafficking (P05734)	0.001	1
	GBB_signaling_pathway (P06214)	0	1									Nicotine pharmacodynamics pathway (P06587)	0.001	3																				Notch signaling pathway (P00045)	0.001	2									T cell activation (P00053)	0.006	8
	General transcription by RNA polymerase I (P00022)	0.001	11									Nicotinic acetylcholine receptor signaling pathway (P00044)	0.004	13																				O-antigen biosynthesis (P02757)	0.001	1									TCA cycle (P00051)	0.001	2
	General transcription regulation (P00023)	0.002	26									Notch signaling pathway (P00045)	0.002	5																				Oxidative stress response (P00046)	0.002	4									TGF-beta signaling pathway (P00052)	0.006	8
	Glutamine glutamate conversion (P02745)	0.001	6									O-antigen biosynthesis (P02757)	0	1																				Oxytocin receptor mediated signaling pathway (P04391)	0.001	1									Thiamine metabolism (P02780)	0.001	1
	Glycolysis (P00024)	0.001	15									Oxidative stress response (P00046)	0.002	7																				p38 MAPK pathway (P05918)	0.002	4									Threonine biosynthesis (P02781)	0.001	1
	Gonadotropin releasing hormone receptor pathway (P06664)	0.014	156									Oxytocin receptor mediated signaling pathway (P04391)	0.003	8																				p53 pathway (P00059)	0.008	13									Thyrotropin-releasing hormone receptor signaling pathway (P04394)	0.004	5
	Hedgehog signaling pathway (P00025)	0.002	18									p38 MAPK pathway (P05918)	0.004	11																				p53 pathway by glucose deprivation (P04397)	0.002	4									Toll receptor signaling pathway (P00054)	0.002	3
	Heme biosynthesis (P02746)	0.001	10									p53 pathway (P00059)	0.008	23																				P53 pathway feedback loops 1 (P04392)	0.002	3									Transcription regulation by bZIP transcription factor (P00055)	0.001	1
	Heterotrimeric G-protein signaling pathway-Gi alpha and Gs alpha mediated pathway (P00026)	0.007	73									p53 pathway by glucose deprivation (P04397)	0.002	7																				p53 pathway feedback loops 2 (P04398)	0.006	10									Ubiquitin proteasome pathway (P00060)	0.006	8
	Heterotrimeric G-protein signaling pathway-Gq alpha and Go alpha mediated pathway (P00027)	0.005	58									P53 pathway feedback loops 1 (P04392)	0.001	4																				Parkinson disease (P00049)	0.007	11									Vasopressin synthesis (P04395)	0.001	1
	Heterotrimeric G-protein signaling pathway-rod outer segment phototransduction (P00028)	0.001	13									p53 pathway feedback loops 2 (P04398)	0.005	16																				PDGF signaling pathway (P00047)	0.014	23									VEGF signaling pathway (P00056)	0.004	6
	Histamine H1 receptor mediated signaling pathway (P04385)	0.001	16									Parkinson disease (P00049)	0.008	25																				PI3 kinase pathway (P00048)	0.003	5									Vitamin D metabolism and pathway (P04396)	0.001	2
	Histamine H2 receptor mediated signaling pathway (P04386)	0.001	7									PDGF signaling pathway (P00047)	0.011	33																				Purine metabolism (P02769)	0.001	1									Wnt signaling pathway (P00057)	0.019	26
	Histamine synthesis (P04387)	0	1									Pentose phosphate pathway (P02762)	0.001	2																				Pyrimidine Metabolism (P02771)	0.001	2									Total	0.374
	Huntington disease (P00029)	0.009	103									PI3 kinase pathway (P00048)	0.003	9																				Ras Pathway (P04393)	0.009	15
	Hypoxia response via HIF activation (P00030)	0.002	18									Plasminogen activating cascade (P00050)	0.001	4																				S adenosyl methionine biosynthesis (P02773)	0.001	1
	Inflammation mediated by chemokine and cytokine signaling pathway (P00031)	0.012	139									Purine metabolism (P02769)	0	1																				Salvage pyrimidine deoxyribonucleotides (P02774)	0.001	1
	Insulin/IGF pathway-mitogen activated protein kinase kinase/MAP kinase cascade (P00032)	0.003	31									Pyrimidine Metabolism (P02771)	0.001	2																				Salvage pyrimidine ribonucleotides (P02775)	0.001	1
	Insulin/IGF pathway-protein kinase B signaling cascade (P00033)	0.003	32									Pyruvate metabolism (P02772)	0	1																				SCW_signaling_pathway (P06216)	0.001	1
	Integrin signalling pathway (P00034)	0.01	112									Ras Pathway (P04393)	0.008	24																				Sulfate assimilation (P02778)	0.001	2
	Interferon-gamma signaling pathway (P00035)	0.002	27									S adenosyl methionine biosynthesis (P02773)	0	1																				Synaptic_vesicle_trafficking (P05734)	0.002	4
	Interleukin signaling pathway (P00036)	0.006	66									Salvage pyrimidine deoxyribonucleotides (P02774)	0	1																				T cell activation (P00053)	0.007	11
	Ionotropic glutamate receptor pathway (P00037)	0.002	26									Salvage pyrimidine ribonucleotides (P02775)	0.001	3																				TCA cycle (P00051)	0.001	1
	Isoleucine biosynthesis (P02748)	0	5									SCW_signaling_pathway (P06216)	0	1																				TGF-beta signaling pathway (P00052)	0.01	16
	JAK/STAT signaling pathway (P00038)	0.001	13									Sulfate assimilation (P02778)	0.001	2																				Thiamine metabolism (P02780)	0.001	1
	Leucine biosynthesis (P02749)	0	4									Synaptic_vesicle_trafficking (P05734)	0.002	6																				Thyrotropin-releasing hormone receptor signaling pathway (P04394)	0.001	2
	Lipoate_biosynthesis (P02750)	0	2									T cell activation (P00053)	0.006	17																				Toll receptor signaling pathway (P00054)	0.004	7
	Lysine biosynthesis (P02751)	0	3									TCA cycle (P00051)	0.001	2																				Transcription regulation by bZIP transcription factor (P00055)	0.002	3
	Mannose metabolism (P02752)	0.001	6									TGF-beta signaling pathway (P00052)	0.007	22																				Triacylglycerol metabolism (P02782)	0.001	1
	Metabotropic glutamate receptor group I pathway (P00041)	0.002	17									Thiamine metabolism (P02780)	0	1																				Ubiquitin proteasome pathway (P00060)	0.004	7
	Metabotropic glutamate receptor group II pathway (P00040)	0.002	19									Threonine biosynthesis (P02781)	0	1																				Valine biosynthesis (P02785)	0.001	2
	Metabotropic glutamate receptor group III pathway (P00039)	0.003	34									Thyrotropin-releasing hormone receptor signaling pathway (P04394)	0.003	8																				Vasopressin synthesis (P04395)	0.001	1
	Methionine biosynthesis (P02753)	0	1									Toll receptor signaling pathway (P00054)	0.005	14																				VEGF signaling pathway (P00056)	0.003	5
	Methylcitrate cycle (P02754)	0	1									Toll_pathway_drosophila (P06217)	0	1																				Vitamin D metabolism and pathway (P04396)	0.001	1
	Methylmalonyl pathway (P02755)	0	4									Transcription regulation by bZIP transcription factor (P00055)	0.001	4																				Wnt signaling pathway (P00057)	0.03	48
	mRNA splicing (P00058)	0.001	7									Triacylglycerol metabolism (P02782)	0	1																				Total	0.425
	Muscarinic acetylcholine receptor 1 and 3 signaling pathway (P00042)	0.002	27									Ubiquitin proteasome pathway (P00060)	0.004	13
	Muscarinic acetylcholine receptor 2 and 4 signaling pathway (P00043)	0.003	28									Valine biosynthesis (P02785)	0.001	3
	MYO_signaling_pathway (P06215)	0	1									Vasopressin synthesis (P04395)	0	1
	N-acetylglucosamine metabolism (P02756)	0.001	8									VEGF signaling pathway (P00056)	0.004	11
	Nicotine degradation (P05914)	0.001	8									Vitamin D metabolism and pathway (P04396)	0.001	3
	Nicotine pharmacodynamics pathway (P06587)	0.002	17									Wnt signaling pathway (P00057)	0.021	64
	Nicotinic acetylcholine receptor signaling pathway (P00044)	0.004	46									Total	0.374
	Notch signaling pathway (P00045)	0.002	25
	O-antigen biosynthesis (P02757)	0.001	8
	Opioid prodynorphin pathway (P05916)	0.001	8
	Opioid proenkephalin pathway (P05915)	0.001	10
	Opioid proopiomelanocortin pathway (P05917)	0.001	8
	Ornithine degradation (P02758)	0	2
	Oxidative stress response (P00046)	0.002	24
	Oxytocin receptor mediated signaling pathway (P04391)	0.002	25
	p38 MAPK pathway (P05918)	0.003	30
	p53 pathway (P00059)	0.006	64
	p53 pathway by glucose deprivation (P04397)	0.002	19
	P53 pathway feedback loops 1 (P04392)	0.001	6
	p53 pathway feedback loops 2 (P04398)	0.004	39
	Parkinson disease (P00049)	0.007	77
	PDGF signaling pathway (P00047)	0.009	105
	Pentose phosphate pathway (P02762)	0.001	8
	Peptidoglycan biosynthesis (P02763)	0	3
	PI3 kinase pathway (P00048)	0.003	34
	Plasminogen activating cascade (P00050)	0.001	13
	PLP biosynthesis (P02759)	0	1
	Proline biosynthesis (P02768)	0	2
	Purine metabolism (P02769)	0	2
	Pyridoxal phosphate salvage pathway (P02770)	0	2
	Pyrimidine Metabolism (P02771)	0.001	6
	Pyruvate metabolism (P02772)	0	4
	Ras Pathway (P04393)	0.006	63
	S adenosyl methionine biosynthesis (P02773)	0	2
	Salvage pyrimidine deoxyribonucleotides (P02774)	0	2
	Salvage pyrimidine ribonucleotides (P02775)	0.001	6
	SCW_signaling_pathway (P06216)	0	2
	Serine glycine biosynthesis (P02776)	0	3
	Succinate to proprionate conversion (P02777)	0	3
	Sulfate assimilation (P02778)	0	2
	Synaptic_vesicle_trafficking (P05734)	0.002	17
	T cell activation (P00053)	0.005	54
	TCA cycle (P00051)	0.001	7
	TGF-beta signaling pathway (P00052)	0.006	62
	Thiamine metabolism (P02780)	0	2
	Threonine biosynthesis (P02781)	0	3
	Thyrotropin-releasing hormone receptor signaling pathway (P04394)	0.002	24
	Toll receptor signaling pathway (P00054)	0.004	45
	Toll_pathway_drosophila (P06217)	0	3
	Transcription regulation by bZIP transcription factor (P00055)	0.004	40
	Triacylglycerol metabolism (P02782)	0	1
	Tryptophan biosynthesis (P02783)	0	4
	Ubiquitin proteasome pathway (P00060)	0.005	53
	Valine biosynthesis (P02785)	0	4
	Vasopressin synthesis (P04395)	0.001	6
	VEGF signaling pathway (P00056)	0.004	43
	Vitamin B6 metabolism (P02787)	0	2
	Vitamin D metabolism and pathway (P04396)	0.001	9
	Wnt signaling pathway (P00057)	0.015	167
	Xanthine and guanine salvage pathway (P02788)	0	2
	Total	0.34
[truncated: 5 more columns]
