# Supplementary material for: Integrating Diverse Types of Genomic Data to Identify Genes that Underlie Adverse Pregnancy Phenotypes
Source: PLoS One. 2015 Dec 7;10(12):e0144155. doi: 10.1371/journal.pone.0144155 (PMC4671692; doi:10.1371/journal.pone.0144155)
Supplement: S4 Table — There were no overrepresented fast evolving genes in any category, and thus these tables are not shown. (XLSX) [file pone.0144155.s005.xlsx]

## Sheet: Sheet1
S4 Table. Panther categorization of the genes differentially expressed in four PTB clinical subtypes (collated by Eidem et al. 2015) and their overlap with fast evolving genes. There were no overrepresented fast evolving genes in any category, and thus these tables are not shown.
	PANTHER Annotations - all PE			Overrepresentation analysis - all PE (test) to human genome (reference)								PANTHER Annotations - fast evolving, PE genes				PANTHER Annotations - CAC, PE genes				PANTHER Annotations - HARs, PE genes				PANTHER Annotations - EPS PE genes					PANTHER Annotations - all LED genes											PANTHER Annotations - fast evolving LED genes				PANTHER Annotations - CAC, LED genes				PANTHER Annotations - HARs, LED genes
	Biological Process	Percent of gene hit against total # genes/100	Genes	Biological Process - Overrepresentation								Biological Process	Percent of gene hit against total # genes/100	Genes		Biological Process	Percent of gene hit against total # genes/100	Genes		Biological Process	Percent of gene hit against total # genes/100	Genes		Biological Process	Percent of gene hit against total # genes/100	Genes			Biological Process	Percent of gene hit against total # genes/100	Genes	Biological Process - Overrepresentation								Biological Process	Percent of gene hit against total # genes/100	Genes		Biological Process	Percent of gene hit against total # genes/100	Genes		Biological Process	Percent of gene hit against total # genes/100
	apoptotic process (GO:0006915)	0.052	42		Homo sapiens (REF)	Genes in the category	Expected	Fold Enrichment	+/-	P value		apoptotic process (GO:0006915)	0.071	18		apoptotic process (GO:0006915)	0.07	3		apoptotic process (GO:0006915)	0.07	10		apoptotic process (GO:0006915)	0.052	5			apoptotic process (GO:0006915)	0.043	18		Homo sapiens (REF)	Genes in the category	Expected	Fold Enrichment	+/-	P value		cellular component organization or biogenesis (GO:0071840)	0.068	9		biological adhesion (GO:0022610)	0.2	4		apoptotic process (GO:0006915)	0.067
	biological adhesion (GO:0022610)	0.065	52	hemopoiesis	112	14	4.19	3.34	+	0.0254		biological adhesion (GO:0022610)	0.087	22		biological adhesion (GO:0022610)	0.07	3		biological adhesion (GO:0022610)	0.092	13		biological adhesion (GO:0022610)	0.103	10			biological adhesion (GO:0022610)	0.057	24	behavior	20	6	0.4	> 5	+	0.000886		cellular process (GO:0009987)	0.492	65		biological regulation (GO:0065007)	0.3	6		biological adhesion (GO:0022610)	0.093
	biological regulation (GO:0065007)	0.216	174	cell-cell adhesion	391	39	14.62	2.67	+	1.38e-05		biological regulation (GO:0065007)	0.254	64		biological regulation (GO:0065007)	0.279	12		biological regulation (GO:0065007)	0.246	35		biological regulation (GO:0065007)	0.268	26			biological regulation (GO:0065007)	0.274	116	response to biotic stimulus	41	6	0.82	> 5	+	0.0462		localization (GO:0051179)	0.167	22		cellular component organization or biogenesis (GO:0071840)	0.15	3		biological regulation (GO:0065007)	0.373
	cellular component organization or biogenesis (GO:0071840)	0.067	54	cell adhesion	579	50	21.64	2.31	+	1.71e-05		cellular component organization or biogenesis (GO:0071840)	0.079	20		cellular component organization or biogenesis (GO:0071840)	0.023	1		cellular component organization or biogenesis (GO:0071840)	0.07	10		cellular component organization or biogenesis (GO:0071840)	0.124	12			cellular component organization or biogenesis (GO:0071840)	0.078	33	locomotion	65	9	1.31	> 5	+	0.00196		apoptotic process (GO:0006915)	0.038	5		cellular process (GO:0009987)	0.55	11		cellular component organization or biogenesis (GO:0071840)	0.08
	cellular process (GO:0009987)	0.418	337	biological adhesion	606	52	22.65	2.3	+	1.14e-05		cellular process (GO:0009987)	0.48	121		cellular process (GO:0009987)	0.535	23		cellular process (GO:0009987)	0.493	70		cellular process (GO:0009987)	0.454	44			cellular process (GO:0009987)	0.48	203	cell proliferation	103	12	2.07	> 5	+	0.00038		reproduction (GO:0000003)	0.008	1		developmental process (GO:0032502)	0.1	2		cellular process (GO:0009987)	0.507
	developmental process (GO:0032502)	0.197	159	cell death	562	45	21.01	2.14	+	0.000554		developmental process (GO:0032502)	0.25	63		developmental process (GO:0032502)	0.186	8		developmental process (GO:0032502)	0.296	42		developmental process (GO:0032502)	0.186	18			developmental process (GO:0032502)	0.191	81	immune response	518	28	10.4	2.69	+	0.000706		biological regulation (GO:0065007)	0.311	41		immune system process (GO:0002376)	0.2	4		developmental process (GO:0032502)	0.28
	growth (GO:0040007)	0.001	1	death	566	45	21.16	2.13	+	0.000663		immune system process (GO:0002376)	0.171	43		immune system process (GO:0002376)	0.233	10		immune system process (GO:0002376)	0.148	21		immune system process (GO:0002376)	0.165	16			immune system process (GO:0002376)	0.17	72	immune system process	1391	72	27.93	2.58	+	4.4e-11		response to stimulus (GO:0050896)	0.227	30		localization (GO:0051179)	0.35	7		immune system process (GO:0002376)	0.12
	immune system process (GO:0002376)	0.117	94	apoptotic process	548	42	20.48	2.05	+	0.00332		localization (GO:0051179)	0.123	31		localization (GO:0051179)	0.14	6		localization (GO:0051179)	0.12	17		localization (GO:0051179)	0.124	12			localization (GO:0051179)	0.161	68	response to stress	659	33	13.23	2.49	+	0.000474		developmental process (GO:0032502)	0.22	29		metabolic process (GO:0008152)	0.3	6		localization (GO:0051179)	0.147
	localization (GO:0051179)	0.134	108	mesoderm development	671	50	25.08	1.99	+	0.0011		locomotion (GO:0040011)	0.008	2		metabolic process (GO:0008152)	0.605	26		locomotion (GO:0040011)	0.007	1		locomotion (GO:0040011)	0.01	1			locomotion (GO:0040011)	0.021	9	cell-cell signaling	633	28	12.71	2.2	+	0.0238		multicellular organismal process (GO:0032501)	0.129	17		multicellular organismal process (GO:0032501)	0.25	5		locomotion (GO:0040011)	0.013
	locomotion (GO:0040011)	0.006	5	immune response	518	38	19.36	1.96	+	0.0204		metabolic process (GO:0008152)	0.476	120		multicellular organismal process (GO:0032501)	0.047	2		metabolic process (GO:0008152)	0.493	70		metabolic process (GO:0008152)	0.433	42			metabolic process (GO:0008152)	0.487	206	response to stimulus	2170	95	43.58	2.18	+	6.26e-11		locomotion (GO:0040011)	0.023	3		response to stimulus (GO:0050896)	0.25	5		metabolic process (GO:0008152)	0.493
	metabolic process (GO:0008152)	0.452	364	system development	1271	89	47.51	1.87	+	3.35e-06		multicellular organismal process (GO:0032501)	0.099	25		response to stimulus (GO:0050896)	0.302	13		multicellular organismal process (GO:0032501)	0.141	20		multicellular organismal process (GO:0032501)	0.082	8			multicellular organismal process (GO:0032501)	0.099	42	cell communication	3006	117	60.37	1.94	+	1.37e-10		biological adhesion (GO:0022610)	0.068	9		Total	2.65			multicellular organismal process (GO:0032501)	0.16
	multicellular organismal process (GO:0032501)	0.099	80	proteolysis	719	49	26.88	1.82	+	0.0128		reproduction (GO:0000003)	0.032	8		Total	2.49			reproduction (GO:0000003)	0.035	5		reproduction (GO:0000003)	0.031	3			reproduction (GO:0000003)	0.012	5	developmental process	2456	81	49.32	1.64	+	0.00118		metabolic process (GO:0008152)	0.439	58						reproduction (GO:0000003)	0.013
	reproduction (GO:0000003)	0.031	25	immune system process	1391	94	51.99	1.81	+	6.7e-06		response to stimulus (GO:0050896)	0.194	49						response to stimulus (GO:0050896)	0.148	21		response to stimulus (GO:0050896)	0.196	19			response to stimulus (GO:0050896)	0.225	95	regulation of biological process	2846	90	57.16	1.57	+	0.00168		immune system process (GO:0002376)	0.144	19		Molecular Function	Percent of gene hit against total # genes/100	Genes		response to stimulus (GO:0050896)	0.213
	response to stimulus (GO:0050896)	0.176	142	response to stimulus	2170	142	81.11	1.75	+	8.78e-09		Total	2.324			Molecular Function	Percent of gene hit against total # genes/100	Genes		Total	2.359			Total	2.228				Total	2.298		cellular process	6708	203	134.71	1.51	+	6.87e-10		Total	2.334			binding (GO:0005488)	0.35	7		Total	2.559
	Total	2.031		developmental process	2456	158	91.8	1.72	+	1.86e-09						binding (GO:0005488)	0.279	12														biological regulation	3918	116	78.68	1.47	+	0.00125						catalytic activity (GO:0003824)	0.25	5
				cell communication	3006	178	112.36	1.58	+	5.26e-08		Molecular Function	Percent of gene hit against total # genes/100	Genes		catalytic activity (GO:0003824)	0.419	18		Molecular Function	Percent of gene hit against total # genes/100	Genes		Molecular Function	Percent of gene hit against total # genes/100	Genes						metabolic process	8247	203	165.62	1.23	+	0.0285		Molecular Function	Percent of gene hit against total # genes/100	Genes		enzyme regulator activity (GO:0030234)	0.1	2		Molecular Function	Percent of gene hit against total # genes/100
				protein metabolic process	2692	140	100.62	1.39	+	0.00794		binding (GO:0005488)	0.353	89		enzyme regulator activity (GO:0030234)	0.047	2		binding (GO:0005488)	0.387	55		binding (GO:0005488)	0.289	28						Unclassified	8629	93	173.29	0.54	-	0		binding (GO:0005488)	0.432	57		nucleic acid binding transcription factor activity (GO:0001071)	0.05	1		binding (GO:0005488)	0.493
				cellular process	6708	337	250.74	1.34	+	1.45e-08		catalytic activity (GO:0003824)	0.29	73		nucleic acid binding transcription factor activity (GO:0001071)	0.116	5		catalytic activity (GO:0003824)	0.275	39		catalytic activity (GO:0003824)	0.299	29														catalytic activity (GO:0003824)	0.295	39		receptor activity (GO:0004872)	0.15	3		catalytic activity (GO:0003824)	0.307
				primary metabolic process	6825	310	255.11	1.22	+	0.00472		enzyme regulator activity (GO:0030234)	0.063	16		protein binding transcription factor activity (GO:0000988)	0.023	1		enzyme regulator activity (GO:0030234)	0.056	8		enzyme regulator activity (GO:0030234)	0.093	9			Molecular Function	Percent of gene hit against total # genes/100	Genes	Molecular Function - Overrepresentation								enzyme regulator activity (GO:0030234)	0.076	10		structural molecule activity (GO:0005198)	0.15	3		enzyme regulator activity (GO:0030234)	0.107
				metabolic process	8247	363	308.26	1.18	+	0.00882		nucleic acid binding transcription factor activity (GO:0001071)	0.111	28		receptor activity (GO:0004872)	0.209	9		nucleic acid binding transcription factor activity (GO:0001071)	0.141	20		nucleic acid binding transcription factor activity (GO:0001071)	0.072	7			binding (GO:0005488)	0.392	166		Homo sapiens (REF)	Genes in the category	Expected	Fold Enrichment	+/-	P value		nucleic acid binding transcription factor activity (GO:0001071)	0.083	11		transporter activity (GO:0005215)	0.2	4		nucleic acid binding transcription factor activity (GO:0001071)	0.093
				Unclassified	8629	204	322.54	0.63	-	0		protein binding transcription factor activity (GO:0000988)	0.02	5		structural molecule activity (GO:0005198)	0.07	3		protein binding transcription factor activity (GO:0000988)	0.021	3		protein binding transcription factor activity (GO:0000988)	0.01	1			catalytic activity (GO:0003824)	0.314	133	chemokine activity	36	6	0.72	> 5	+	0.0176		protein binding transcription factor activity (GO:0000988)	0.015	2		Total	1.25			protein binding transcription factor activity (GO:0000988)	0.013
												receptor activity (GO:0004872)	0.167	42		translation regulator activity (GO:0045182)	0.023	1		receptor activity (GO:0004872)	0.169	24		receptor activity (GO:0004872)	0.175	17			enzyme regulator activity (GO:0030234)	0.057	24	cytokine activity	230	28	4.62	> 5	+	1.37e-11		receptor activity (GO:0004872)	0.114	15						receptor activity (GO:0004872)	0.147
	Molecular Function	Percent of gene hit against total # genes/100	Genes	Molecular Function - Overrepresentation								structural molecule activity (GO:0005198)	0.067	17		transporter activity (GO:0005215)	0.093	4		structural molecule activity (GO:0005198)	0.056	8		structural molecule activity (GO:0005198)	0.082	8			nucleic acid binding transcription factor activity (GO:0001071)	0.085	36	cytokine receptor binding	100	12	2.01	> 5	+	0.000215		structural molecule activity (GO:0005198)	0.061	8		Protein Class	Percent of gene hit against total # genes/100	Genes		structural molecule activity (GO:0005198)	0.053
	antioxidant activity (GO:0016209)	0.004	3		Homo sapiens (REF)	Genes in the category	Expected	Fold Enrichment	+/-	P value		translation regulator activity (GO:0045182)	0.004	1		Total	1.279			transporter activity (GO:0005215)	0.042	6		transporter activity (GO:0005215)	0.041	4			protein binding transcription factor activity (GO:0000988)	0.005	2	receptor binding	980	59	19.68	3	+	1.58e-11		translation regulator activity (GO:0045182)	0.008	1		cell adhesion molecule (PC00069)	0.05	1		transporter activity (GO:0005215)	0.08
	binding (GO:0005488)	0.32	258	cytokine activity	230	21	8.6	2.44	+	0.0375		transporter activity (GO:0005215)	0.048	12						Total	1.147			Total	1.061				receptor activity (GO:0004872)	0.116	49	protein binding	2819	106	56.61	1.87	+	1.51e-08		transporter activity (GO:0005215)	0.076	10		cytoskeletal protein (PC00085)	0.05	1		Total	1.293
	catalytic activity (GO:0003824)	0.304	245	serine-type peptidase activity	322	28	12.04	2.33	+	0.00842		Total	1.123			Protein Class	Percent of gene hit against total # genes/100	Genes											structural molecule activity (GO:0005198)	0.059	25	binding	5733	166	115.13	1.44	+	8.62e-06		Total	1.16			defense/immunity protein (PC00090)	0.15	3
	enzyme regulator activity (GO:0030234)	0.055	44	receptor binding	980	77	36.63	2.1	+	2.3e-07						calcium-binding protein (PC00060)	0.023	1		Protein Class	Percent of gene hit against total # genes/100	Genes		Protein Class	Percent of gene hit against total # genes/100	Genes			translation regulator activity (GO:0045182)	0.009	4	Unclassified	10020	122	201.23	0.61	-	0						enzyme modulator (PC00095)	0.15	3		Protein Class	Percent of gene hit against total # genes/100
	nucleic acid binding transcription factor activity (GO:0001071)	0.069	56	peptidase activity	630	48	23.55	2.04	+	0.000735		Protein Class	Percent of gene hit against total # genes/100	Genes		cell adhesion molecule (PC00069)	0.093	4		calcium-binding protein (PC00060)	0.014	2		calcium-binding protein (PC00060)	0.041	4			transporter activity (GO:0005215)	0.08	34									Protein Class	Percent of gene hit against total # genes/100	Genes		extracellular matrix protein (PC00102)	0.1	2		calcium-binding protein (PC00060)	0.027
	protein binding transcription factor activity (GO:0000988)	0.012	10	receptor activity	1636	98	61.15	1.6	+	0.00056		calcium-binding protein (PC00060)	0.024	6		chaperone (PC00072)	0.023	1		cell adhesion molecule (PC00069)	0.077	11		cell adhesion molecule (PC00069)	0.041	4			Total	1.117										calcium-binding protein (PC00060)	0.045	6		hydrolase (PC00121)	0.1	2		cell adhesion molecule (PC00069)	0.04
	receptor activity (GO:0004872)	0.122	98	protein binding	2819	159	105.37	1.51	+	1.26e-05		cell adhesion molecule (PC00069)	0.067	17		cytoskeletal protein (PC00085)	0.093	4		cell junction protein (PC00070)	0.021	3		cell junction protein (PC00070)	0.01	1														cell adhesion molecule (PC00069)	0.038	5		membrane traffic protein (PC00150)	0.05	1		cell junction protein (PC00070)	0.013
	structural molecule activity (GO:0005198)	0.069	56	hydrolase activity	2205	114	82.42	1.38	+	0.0454		cell junction protein (PC00070)	0.016	4		defense/immunity protein (PC00090)	0.14	6		chaperone (PC00072)	0.007	1		chaperone (PC00072)	0.01	1			Protein Class	Percent of gene hit against total # genes/100	Genes	Protein Class - Overrepresentation								cell junction protein (PC00070)	0.023	3		nucleic acid binding (PC00171)	0.05	1		chaperone (PC00072)	0.013
	translation regulator activity (GO:0045182)	0.009	7	catalytic activity	5209	244	194.71	1.25	+	0.00672		chaperone (PC00072)	0.012	3		enzyme modulator (PC00095)	0.093	4		cytoskeletal protein (PC00085)	0.056	8		cytoskeletal protein (PC00085)	0.041	4			calcium-binding protein (PC00060)	0.035	15		Homo sapiens (REF)	Genes in the category	Expected	Fold Enrichment	+/-	P value		chaperone (PC00072)	0.008	1		oxidoreductase (PC00176)	0.05	1		cytoskeletal protein (PC00085)	0.053
	transporter activity (GO:0005215)	0.055	44	Unclassified	10020	279	374.53	0.74	-	0		cytoskeletal protein (PC00085)	0.06	15		extracellular matrix protein (PC00102)	0.023	1		defense/immunity protein (PC00090)	0.077	11		defense/immunity protein (PC00090)	0.072	7			cell adhesion molecule (PC00069)	0.033	14	chemokine	49	12	0.98	> 5	+	1.23e-07		cytoskeletal protein (PC00085)	0.045	6		protease (PC00190)	0.05	1		defense/immunity protein (PC00090)	0.027
	Total	1.019										defense/immunity protein (PC00090)	0.083	21		hydrolase (PC00121)	0.163	7		enzyme modulator (PC00095)	0.077	11		enzyme modulator (PC00095)	0.134	13			cell junction protein (PC00070)	0.007	3	cytokine	196	26	3.94	> 5	+	1.92e-11		defense/immunity protein (PC00090)	0.061	8		receptor (PC00197)	0.15	3		enzyme modulator (PC00095)	0.093
												enzyme modulator (PC00095)	0.095	24		isomerase (PC00135)	0.023	1		extracellular matrix protein (PC00102)	0.092	13		extracellular matrix protein (PC00102)	0.093	9			chaperone (PC00072)	0.007	3	signaling molecule	1083	61	21.75	2.8	+	1.16e-10		enzyme modulator (PC00095)	0.091	12		signaling molecule (PC00207)	0.2	4		extracellular matrix protein (PC00102)	0.093
	Protein Class	Percent of gene hit against total # genes/100	Genes	Protein Class - Overrepresentation								extracellular matrix protein (PC00102)	0.071	18		kinase (PC00137)	0.047	2		hydrolase (PC00121)	0.099	14		hydrolase (PC00121)	0.093	9			cytoskeletal protein (PC00085)	0.05	21	Unclassified	9675	112	194.3	0.58	-	0		extracellular matrix protein (PC00102)	0.068	9		surfactant (PC00212)	0.1	2		hydrolase (PC00121)	0.093
	calcium-binding protein (PC00060)	0.021	17		Homo sapiens (REF)	Genes in the category	Expected	Fold Enrichment	+/-	P value		hydrolase (PC00121)	0.103	26		ligase (PC00142)	0.047	2		kinase (PC00137)	0.007	1		kinase (PC00137)	0.031	3			defense/immunity protein (PC00090)	0.052	22									hydrolase (PC00121)	0.091	12		transcription factor (PC00218)	0.05	1		isomerase (PC00135)	0.013
	cell adhesion molecule (PC00069)	0.053	43	extracellular matrix glycoprotein	126	15	4.71	3.18	+	0.0229		isomerase (PC00135)	0.004	1		nucleic acid binding (PC00171)	0.116	5		ligase (PC00142)	0.014	2		ligase (PC00142)	0.031	3			enzyme modulator (PC00095)	0.083	35									isomerase (PC00135)	0.008	1		transfer/carrier protein (PC00219)	0.05	1		kinase (PC00137)	0.067
	cell junction protein (PC00070)	0.014	11	extracellular matrix protein	380	36	14.2	2.53	+	0.000134		kinase (PC00137)	0.02	5		oxidoreductase (PC00176)	0.07	3		lyase (PC00144)	0.007	1		nucleic acid binding (PC00171)	0.082	8			extracellular matrix protein (PC00102)	0.035	15									kinase (PC00137)	0.076	10		transporter (PC00227)	0.25	5		ligase (PC00142)	0.013
	chaperone (PC00072)	0.019	15	cell adhesion molecule	507	43	18.95	2.27	+	0.000204		ligase (PC00142)	0.024	6		protease (PC00190)	0.116	5		nucleic acid binding (PC00171)	0.155	22		oxidoreductase (PC00176)	0.052	5			hydrolase (PC00121)	0.102	43									ligase (PC00142)	0.015	2		Total	1.6			membrane traffic protein (PC00150)	0.013
	cytoskeletal protein (PC00085)	0.053	43	signaling molecule	1083	82	40.48	2.03	+	4.12e-07		lyase (PC00144)	0.004	1		receptor (PC00197)	0.209	9		oxidoreductase (PC00176)	0.049	7		phosphatase (PC00181)	0.021	2			isomerase (PC00135)	0.014	6									membrane traffic protein (PC00150)	0.03	4						nucleic acid binding (PC00171)	0.133
	defense/immunity protein (PC00090)	0.051	41	protease	508	38	18.99	2	+	0.0127		nucleic acid binding (PC00171)	0.119	30		signaling molecule (PC00207)	0.163	7		phosphatase (PC00181)	0.021	3		protease (PC00190)	0.062	6			kinase (PC00137)	0.047	20									nucleic acid binding (PC00171)	0.083	11		Pathways	Percent of gene hit against total # genes/100	Genes		oxidoreductase (PC00176)	0.053
	enzyme modulator (PC00095)	0.076	61	defense/immunity protein	551	41	20.6	1.99	+	0.00738		oxidoreductase (PC00176)	0.048	12		structural protein (PC00211)	0.047	2		protease (PC00190)	0.049	7		receptor (PC00197)	0.165	16			ligase (PC00142)	0.012	5									oxidoreductase (PC00176)	0.045	6		Integrin signalling pathway (P00034)	0.15	3		phosphatase (PC00181)	0.013
	extracellular matrix protein (PC00102)	0.045	36	receptor	1596	101	59.66	1.69	+	4.08e-05		phosphatase (PC00181)	0.02	5		transcription factor (PC00218)	0.116	5		receptor (PC00197)	0.169	24		signaling molecule (PC00207)	0.082	8			lyase (PC00144)	0.012	5									phosphatase (PC00181)	0.015	2						protease (PC00190)	0.04
	hydrolase (PC00121)	0.105	85	hydrolase	1511	85	56.48	1.5	+	0.0272		protease (PC00190)	0.06	15		transfer/carrier protein (PC00219)	0.07	3		signaling molecule (PC00207)	0.099	14		structural protein (PC00211)	0.021	2			membrane traffic protein (PC00150)	0.012	5									protease (PC00190)	0.03	4						receptor (PC00197)	0.147
	isomerase (PC00135)	0.009	7	Unclassified	9675	241	361.64	0.67	-	0		receptor (PC00197)	0.163	41		transferase (PC00220)	0.116	5		storage protein (PC00210)	0.007	1		surfactant (PC00212)	0.021	2			nucleic acid binding (PC00171)	0.097	41									receptor (PC00197)	0.114	15						signaling molecule (PC00207)	0.147
	kinase (PC00137)	0.026	21									signaling molecule (PC00207)	0.115	29		transporter (PC00227)	0.047	2		structural protein (PC00211)	0.007	1		transcription factor (PC00218)	0.072	7			oxidoreductase (PC00176)	0.052	22									signaling molecule (PC00207)	0.129	17						surfactant (PC00212)	0.013
	ligase (PC00142)	0.016	13									storage protein (PC00210)	0.004	1		Total	1.838			surfactant (PC00212)	0.007	1		transfer/carrier protein (PC00219)	0.01	1			phosphatase (PC00181)	0.019	8									surfactant (PC00212)	0.015	2						transcription factor (PC00218)	0.093
	lyase (PC00144)	0.007	6									structural protein (PC00211)	0.016	4						transcription factor (PC00218)	0.155	22		transferase (PC00220)	0.052	5			protease (PC00190)	0.035	15									transcription factor (PC00218)	0.083	11						transfer/carrier protein (PC00219)	0.04
	membrane traffic protein (PC00150)	0.014	11									surfactant (PC00212)	0.008	2		Pathways	Percent of gene hit against total # genes/100	Genes		transfer/carrier protein (PC00219)	0.028	4		transmembrane receptor regulatory/adaptor protein (PC00226)	0.021	2			receptor (PC00197)	0.121	51									transfer/carrier protein (PC00219)	0.045	6						transferase (PC00220)	0.107
	nucleic acid binding (PC00171)	0.105	85									transcription factor (PC00218)	0.119	30		Androgen/estrogene/progesterone biosynthesis (P02727)	0.023	1		transferase (PC00220)	0.049	7		transporter (PC00227)	0.041	4			signaling molecule (PC00207)	0.144	61									transferase (PC00220)	0.106	14						transporter (PC00227)	0.08
	oxidoreductase (PC00176)	0.047	38									transfer/carrier protein (PC00219)	0.028	7		Angiogenesis (P00005)	0.023	1		transmembrane receptor regulatory/adaptor protein (PC00226)	0.014	2		Total	1.299				storage protein (PC00210)	0.002	1									transmembrane receptor regulatory/adaptor protein (PC00226)	0.008	1						Total	1.424
	phosphatase (PC00181)	0.024	19									transferase (PC00220)	0.06	15		Apoptosis signaling pathway (P00006)	0.047	2		transporter (PC00227)	0.014	2							structural protein (PC00211)	0.014	6									transporter (PC00227)	0.083	11
	protease (PC00190)	0.047	38									transmembrane receptor regulatory/adaptor protein (PC00226)	0.008	2		CCKR signaling map (P06959)	0.023	1		Total	1.371			Pathways	Percent of gene hit against total # genes/100	Genes			surfactant (PC00212)	0.005	2									Total	1.355							Pathways	Percent of gene hit against total # genes/100
	receptor (PC00197)	0.125	101									transporter (PC00227)	0.028	7		Gonadotropin releasing hormone receptor pathway (P06664)	0.023	1						Alzheimer disease-amyloid secretase pathway (P00003)	0.01	1			transcription factor (PC00218)	0.083	35																	5-Hydroxytryptamine degredation (P04372)	0.027
	signaling molecule (PC00207)	0.102	82									Total	1.379			p38 MAPK pathway (P05918)	0.023	1		Pathways	Percent of gene hit against total # genes/100	Genes		Alzheimer disease-presenilin pathway (P00004)	0.01	1			transfer/carrier protein (PC00219)	0.043	18									Pathways	Percent of gene hit against total # genes/100	Genes						Adrenaline and noradrenaline biosynthesis (P00001)	0.013
	storage protein (PC00210)	0.004	3													p53 pathway (P00059)	0.023	1		5-Hydroxytryptamine degredation (P04372)	0.007	1		Androgen/estrogene/progesterone biosynthesis (P02727)	0.01	1			transferase (PC00220)	0.095	40									5HT2 type receptor mediated signaling pathway (P04374)	0.008	1						Alpha adrenergic receptor signaling pathway (P00002)	0.027
	structural protein (PC00211)	0.012	10									Pathways	Percent of gene hit against total # genes/100	Genes		Ras Pathway (P04393)	0.023	1		Adrenaline and noradrenaline biosynthesis (P00001)	0.007	1		Angiogenesis (P00005)	0.031	3			transmembrane receptor regulatory/adaptor protein (PC00226)	0.002	1									5-Hydroxytryptamine degredation (P04372)	0.015	2						Alzheimer disease-presenilin pathway (P00004)	0.027
	surfactant (PC00212)	0.007	6									5-Hydroxytryptamine degredation (P04372)	0.004	1		T cell activation (P00053)	0.023	1		Alanine biosynthesis (P02724)	0.007	1		Apoptosis signaling pathway (P00006)	0.041	4			transporter (PC00227)	0.073	31									Adrenaline and noradrenaline biosynthesis (P00001)	0.008	1						Angiogenesis (P00005)	0.053
	transcription factor (PC00218)	0.073	59									Adrenaline and noradrenaline biosynthesis (P00001)	0.004	1		TGF-beta signaling pathway (P00052)	0.047	2		Alzheimer disease-amyloid secretase pathway (P00003)	0.007	1		B cell activation (P00010)	0.01	1			Total	1.286										Alpha adrenergic receptor signaling pathway (P00002)	0.023	3						Angiotensin II-stimulated signaling through G proteins and beta-arrestin (P05911)	0.013
	transfer/carrier protein (PC00219)	0.02	16									Alanine biosynthesis (P02724)	0.004	1		Thyrotropin-releasing hormone receptor signaling pathway (P04394)	0.023	1		Alzheimer disease-presenilin pathway (P00004)	0.014	2		Blood coagulation (P00011)	0.021	2														Alzheimer disease-amyloid secretase pathway (P00003)	0.015	2						B cell activation (P00010)	0.027
	transferase (PC00220)	0.069	56									Alzheimer disease-amyloid secretase pathway (P00003)	0.008	2		Toll receptor signaling pathway (P00054)	0.023	1		Angiogenesis (P00005)	0.021	3		Cadherin signaling pathway (P00012)	0.01	1			Pathways	Percent of gene hit against total # genes/100	Genes	Pathways - Overrepresentation								Alzheimer disease-presenilin pathway (P00004)	0.023	3						Cadherin signaling pathway (P00012)	0.027
	transmembrane receptor regulatory/adaptor protein (PC00226)	0.006	5									Alzheimer disease-presenilin pathway (P00004)	0.012	3		Wnt signaling pathway (P00057)	0.023	1		Apoptosis signaling pathway (P00006)	0.007	1		CCKR signaling map (P06959)	0.031	3			5HT1 type receptor mediated signaling pathway (P04373)	0.002	1		Homo sapiens (REF)	Genes in the category	Expected	Fold Enrichment	+/-	P value		Angiogenesis (P00005)	0.038	5						CCKR signaling map (P06959)	0.04
	transporter (PC00227)	0.043	35									Androgen/estrogene/progesterone biosynthesis (P02727)	0.004	1		Total	0.347			Arginine biosynthesis (P02728)	0.007	1		Cortocotropin releasing factor receptor signaling pathway (P04380)	0.01	1			5HT2 type receptor mediated signaling pathway (P04374)	0.009	4	Plasminogen activating cascade	21	5	0.42	> 5	+	0.0118		Angiotensin II-stimulated signaling through G proteins and beta-arrestin (P05911)	0.023	3						Dopamine receptor mediated signaling pathway (P05912)	0.013
	Total	1.193										Angiogenesis (P00005)	0.024	6						Axon guidance mediated by Slit/Robo (P00008)	0.007	1		Cytoskeletal regulation by Rho GTPase (P00016)	0.01	1			5HT3 type receptor mediated signaling pathway (P04375)	0.002	1	B cell activation	65	10	1.31	> 5	+	0.000173		Apoptosis signaling pathway (P00006)	0.015	2						Endothelin signaling pathway (P00019)	0.013
												Apoptosis signaling pathway (P00006)	0.028	7						B cell activation (P00010)	0.007	1		EGF receptor signaling pathway (P00018)	0.021	2			5HT4 type receptor mediated signaling pathway (P04376)	0.002	1	CCKR signaling map	169	18	3.39	> 5	+	2.74e-06		Axon guidance mediated by netrin (P00009)	0.008	1						Gonadotropin releasing hormone receptor pathway (P06664)	0.027
	Pathways	Percent of gene hit against total # genes/100	Genes	Pathways - Overrepresentation								Arginine biosynthesis (P02728)	0.004	1						Blood coagulation (P00011)	0.014	2		FAS signaling pathway (P00020)	0.01	1			5-Hydroxytryptamine degredation (P04372)	0.005	2	T cell activation	80	8	1.61	4.98	+	0.0395		B cell activation (P00010)	0.03	4						Hedgehog signaling pathway (P00025)	0.013
	2-arachidonoylglycerol biosynthesis (P05726)	0.001	1		Homo sapiens (REF)	Genes in the category	Expected	Fold Enrichment	+/-	P value		Axon guidance mediated by Slit/Robo (P00008)	0.004	1						Cadherin signaling pathway (P00012)	0.021	3		FGF signaling pathway (P00021)	0.01	1			Adenine and hypoxanthine salvage pathway (P02723)	0.002	1	Interleukin signaling pathway	97	9	1.95	4.62	+	0.0286		Cadherin signaling pathway (P00012)	0.015	2						Heterotrimeric G-protein signaling pathway-Gi alpha and Gs alpha mediated pathway (P00026)	0.013
	5-Hydroxytryptamine degredation (P04372)	0.002	2	Pentose phosphate pathway	8	4	0.3	> 5	+	0.0402		B cell activation (P00010)	0.008	2						CCKR signaling map (P06959)	0.028	4		Fructose galactose metabolism (P02744)	0.01	1			Adrenaline and noradrenaline biosynthesis (P00001)	0.002	1	Inflammation mediated by chemokine and cytokine signaling pathway	245	21	4.92	4.27	+	7.1e-06		CCKR signaling map (P06959)	0.045	6						Heterotrimeric G-protein signaling pathway-Gq alpha and Go alpha mediated pathway (P00027)	0.013
	Adrenaline and noradrenaline biosynthesis (P00001)	0.001	1	FAS signaling pathway	34	8	1.27	> 5	+	0.00826		Blood coagulation (P00011)	0.016	4						Cortocotropin releasing factor receptor signaling pathway (P04380)	0.007	1		Glycolysis (P00024)	0.01	1			Alpha adrenergic receptor signaling pathway (P00002)	0.009	4	Gonadotropin releasing hormone receptor pathway	225	18	4.52	3.98	+	0.000171		Cortocotropin releasing factor receptor signaling pathway (P04380)	0.008	1						Histamine H1 receptor mediated signaling pathway (P04385)	0.013
	Alanine biosynthesis (P02724)	0.002	2	Apoptosis signaling pathway	115	22	4.3	> 5	+	1.61e-07		Cadherin signaling pathway (P00012)	0.016	4						De novo pyrmidine ribonucleotides biosythesis (P02740)	0.007	1		Gonadotropin releasing hormone receptor pathway (P06664)	0.01	1			Alzheimer disease-amyloid secretase pathway (P00003)	0.009	4	Unclassified	18255	304	366.61	0.83	-	0		Dopamine receptor mediated signaling pathway (P05912)	0.008	1						Histidine biosynthesis (P02747)	0.013
	Alzheimer disease-amyloid secretase pathway (P00003)	0.006	5	Toll receptor signaling pathway	56	9	2.09	4.3	+	0.0494		CCKR signaling map (P06959)	0.032	8						DNA replication (P00017)	0.007	1		Huntington disease (P00029)	0.01	1			Alzheimer disease-presenilin pathway (P00004)	0.012	5									EGF receptor signaling pathway (P00018)	0.023	3						Inflammation mediated by chemokine and cytokine signaling pathway (P00031)	0.027
	Alzheimer disease-presenilin pathway (P00004)	0.014	11	TGF-beta signaling pathway	94	14	3.51	3.98	+	0.0028		Cortocotropin releasing factor receptor signaling pathway (P04380)	0.004	1						Dopamine receptor mediated signaling pathway (P05912)	0.007	1		Inflammation mediated by chemokine and cytokine signaling pathway (P00031)	0.01	1			Angiogenesis (P00005)	0.019	8									Endothelin signaling pathway (P00019)	0.015	2						Integrin signalling pathway (P00034)	0.04
	Androgen/estrogene/progesterone biosynthesis (P02727)	0.004	3	Integrin signalling pathway	181	22	6.77	3.25	+	0.000355		Cytoskeletal regulation by Rho GTPase (P00016)	0.004	1						EGF receptor signaling pathway (P00018)	0.014	2		Integrin signalling pathway (P00034)	0.062	6			Angiotensin II-stimulated signaling through G proteins and beta-arrestin (P05911)	0.012	5									FAS signaling pathway (P00020)	0.008	1						Metabotropic glutamate receptor group I pathway (P00041)	0.013
	Angiogenesis (P00005)	0.022	18	Angiogenesis	154	18	5.76	3.13	+	0.00475		De novo pyrmidine ribonucleotides biosythesis (P02740)	0.004	1						Endothelin signaling pathway (P00019)	0.007	1		Interferon-gamma signaling pathway (P00035)	0.01	1			Apoptosis signaling pathway (P00006)	0.021	9									FGF signaling pathway (P00021)	0.015	2						Muscarinic acetylcholine receptor 1 and 3 signaling pathway (P00042)	0.013
	Apoptosis signaling pathway (P00006)	0.027	22	CCKR signaling map	169	19	6.32	3.01	+	0.00486		DNA replication (P00017)	0.004	1						FAS signaling pathway (P00020)	0.007	1		Notch signaling pathway (P00045)	0.01	1			Axon guidance mediated by netrin (P00009)	0.007	3									Fructose galactose metabolism (P02744)	0.008	1						Notch signaling pathway (P00045)	0.013
	Arginine biosynthesis (P02728)	0.001	1	Unclassified	18255	584	682.35	0.86	-	0		Dopamine receptor mediated signaling pathway (P05912)	0.004	1						FGF signaling pathway (P00021)	0.014	2		p53 pathway (P00059)	0.01	1			Axon guidance mediated by semaphorins (P00007)	0.002	1									Glycolysis (P00024)	0.008	1						Oxidative stress response (P00046)	0.013
	Ascorbate degradation (P02729)	0.001	1									EGF receptor signaling pathway (P00018)	0.016	4						General transcription regulation (P00023)	0.007	1		Parkinson disease (P00049)	0.021	2			B cell activation (P00010)	0.024	10									Gonadotropin releasing hormone receptor pathway (P06664)	0.038	5						p38 MAPK pathway (P05918)	0.027
	ATP synthesis (P02721)	0.001	1									Endothelin signaling pathway (P00019)	0.004	1						Glycolysis (P00024)	0.007	1		PDGF signaling pathway (P00047)	0.01	1			Beta1 adrenergic receptor signaling pathway (P04377)	0.002	1									Hedgehog signaling pathway (P00025)	0.008	1						Parkinson disease (P00049)	0.013
	Axon guidance mediated by netrin (P00009)	0.002	2									FAS signaling pathway (P00020)	0.008	2						Gonadotropin releasing hormone receptor pathway (P06664)	0.028	4		Pentose phosphate pathway (P02762)	0.01	1			Beta2 adrenergic receptor signaling pathway (P04378)	0.002	1									Heterotrimeric G-protein signaling pathway-Gi alpha and Gs alpha mediated pathway (P00026)	0.008	1						PDGF signaling pathway (P00047)	0.013
	Axon guidance mediated by semaphorins (P00007)	0.001	1									FGF signaling pathway (P00021)	0.012	3						Huntington disease (P00029)	0.021	3		Plasminogen activating cascade (P00050)	0.01	1			Blood coagulation (P00011)	0.007	3									Heterotrimeric G-protein signaling pathway-Gq alpha and Go alpha mediated pathway (P00027)	0.015	2						Ras Pathway (P04393)	0.013
	Axon guidance mediated by Slit/Robo (P00008)	0.001	1									Fructose galactose metabolism (P02744)	0.004	1						Inflammation mediated by chemokine and cytokine signaling pathway (P00031)	0.007	1		Ras Pathway (P04393)	0.021	2			Cadherin signaling pathway (P00012)	0.005	2									Heterotrimeric G-protein signaling pathway-rod outer segment phototransduction (P00028)	0.008	1						T cell activation (P00053)	0.027
	B cell activation (P00010)	0.01	8									General transcription regulation (P00023)	0.004	1						Insulin/IGF pathway-mitogen activated protein kinase kinase/MAP kinase cascade (P00032)	0.007	1		T cell activation (P00053)	0.01	1			CCKR signaling map (P06959)	0.043	18									Histamine H1 receptor mediated signaling pathway (P04385)	0.015	2						TGF-beta signaling pathway (P00052)	0.027
	Blood coagulation (P00011)	0.009	7									Glycolysis (P00024)	0.008	2						Insulin/IGF pathway-protein kinase B signaling cascade (P00033)	0.007	1		TGF-beta signaling pathway (P00052)	0.021	2			Cortocotropin releasing factor receptor signaling pathway (P04380)	0.005	2									Histidine biosynthesis (P02747)	0.008	1						Toll receptor signaling pathway (P00054)	0.027
	Cadherin signaling pathway (P00012)	0.015	12									Gonadotropin releasing hormone receptor pathway (P06664)	0.024	6						Integrin signalling pathway (P00034)	0.035	5		Ubiquitin proteasome pathway (P00060)	0.01	1			Cytoskeletal regulation by Rho GTPase (P00016)	0.002	1									Inflammation mediated by chemokine and cytokine signaling pathway (P00031)	0.03	4						VEGF signaling pathway (P00056)	0.027
	CCKR signaling map (P06959)	0.024	19									Huntington disease (P00029)	0.016	4						Interleukin signaling pathway (P00036)	0.014	2		Wnt signaling pathway (P00057)	0.021	2			Dopamine receptor mediated signaling pathway (P05912)	0.007	3									Insulin/IGF pathway-mitogen activated protein kinase kinase/MAP kinase cascade (P00032)	0.008	1						Wnt signaling pathway (P00057)	0.067
	Cortocotropin releasing factor receptor signaling pathway (P04380)	0.001	1									Inflammation mediated by chemokine and cytokine signaling pathway (P00031)	0.008	2						Isoleucine biosynthesis (P02748)	0.007	1		Total	0.511				EGF receptor signaling pathway (P00018)	0.017	7									Integrin signalling pathway (P00034)	0.038	5						Total	0.732
	Cytoskeletal regulation by Rho GTPase (P00016)	0.006	5									Insulin/IGF pathway-mitogen activated protein kinase kinase/MAP kinase cascade (P00032)	0.004	1						Leucine biosynthesis (P02749)	0.007	1							Endogenous_cannabinoid_signaling (P05730)	0.002	1									Interferon-gamma signaling pathway (P00035)	0.008	1
	De novo purine biosynthesis (P02738)	0.002	2									Insulin/IGF pathway-protein kinase B signaling cascade (P00033)	0.004	1						Notch signaling pathway (P00045)	0.014	2							Endothelin signaling pathway (P00019)	0.012	5									Interleukin signaling pathway (P00036)	0.008	1
	De novo pyrimidine deoxyribonucleotide biosynthesis (P02739)	0.002	2									Integrin signalling pathway (P00034)	0.032	8						Oxidative stress response (P00046)	0.014	2							FAS signaling pathway (P00020)	0.005	2									Ionotropic glutamate receptor pathway (P00037)	0.008	1
	De novo pyrmidine ribonucleotides biosythesis (P02740)	0.001	1									Interferon-gamma signaling pathway (P00035)	0.004	1						p53 pathway (P00059)	0.021	3							FGF signaling pathway (P00021)	0.014	6									Metabotropic glutamate receptor group I pathway (P00041)	0.008	1
	DNA replication (P00017)	0.002	2									Interleukin signaling pathway (P00036)	0.008	2						p53 pathway feedback loops 2 (P04398)	0.014	2							Fructose galactose metabolism (P02744)	0.005	2									Muscarinic acetylcholine receptor 1 and 3 signaling pathway (P00042)	0.015	2
	Dopamine receptor mediated signaling pathway (P05912)	0.001	1									Isoleucine biosynthesis (P02748)	0.004	1						Parkinson disease (P00049)	0.007	1							GABA-B_receptor_II_signaling (P05731)	0.005	2									Notch signaling pathway (P00045)	0.008	1
	EGF receptor signaling pathway (P00018)	0.017	14									Leucine biosynthesis (P02749)	0.004	1						PDGF signaling pathway (P00047)	0.028	4							Glycolysis (P00024)	0.002	1									Oxidative stress response (P00046)	0.008	1
	Endothelin signaling pathway (P00019)	0.01	8									Notch signaling pathway (P00045)	0.012	3						Ras Pathway (P04393)	0.007	1							Gonadotropin releasing hormone receptor pathway (P06664)	0.043	18									Oxytocin receptor mediated signaling pathway (P04391)	0.008	1
	Enkephalin release (P05913)	0.001	1									Oxidative stress response (P00046)	0.008	2						T cell activation (P00053)	0.007	1							Hedgehog signaling pathway (P00025)	0.007	3									p38 MAPK pathway (P05918)	0.015	2
	FAS signaling pathway (P00020)	0.01	8									p38 MAPK pathway (P05918)	0.004	1						TGF-beta signaling pathway (P00052)	0.028	4							Heme biosynthesis (P02746)	0.002	1									p53 pathway (P00059)	0.008	1
	FGF signaling pathway (P00021)	0.011	9									p53 pathway (P00059)	0.02	5						Toll receptor signaling pathway (P00054)	0.014	2							Heterotrimeric G-protein signaling pathway-Gi alpha and Gs alpha mediated pathway (P00026)	0.012	5									Parkinson disease (P00049)	0.023	3
	Fructose galactose metabolism (P02744)	0.001	1									p53 pathway feedback loops 2 (P04398)	0.008	2						Transcription regulation by bZIP transcription factor (P00055)	0.007	1							Heterotrimeric G-protein signaling pathway-Gq alpha and Go alpha mediated pathway (P00027)	0.007	3									PDGF signaling pathway (P00047)	0.023	3
	GABA-B_receptor_II_signaling (P05731)	0.002	2									Parkinson disease (P00049)	0.012	3						Valine biosynthesis (P02785)	0.007	1							Heterotrimeric G-protein signaling pathway-rod outer segment phototransduction (P00028)	0.002	1									Pentose phosphate pathway (P02762)	0.008	1
	General transcription regulation (P00023)	0.004	3									PDGF signaling pathway (P00047)	0.016	4						Wnt signaling pathway (P00057)	0.049	7							Histamine H1 receptor mediated signaling pathway (P04385)	0.007	3									PI3 kinase pathway (P00048)	0.008	1
	Glycolysis (P00024)	0.002	2									Pentose phosphate pathway (P02762)	0.004	1						Total	0.588								Histidine biosynthesis (P02747)	0.002	1									Ras Pathway (P04393)	0.023	3
	Gonadotropin releasing hormone receptor pathway (P06664)	0.024	19									Plasminogen activating cascade (P00050)	0.004	1															Huntington disease (P00029)	0.009	4									T cell activation (P00053)	0.03	4
	Hedgehog signaling pathway (P00025)	0.001	1									Ras Pathway (P04393)	0.012	3															Inflammation mediated by chemokine and cytokine signaling pathway (P00031)	0.05	21									TGF-beta signaling pathway (P00052)	0.023	3
	Heterotrimeric G-protein signaling pathway-Gi alpha and Gs alpha mediated pathway (P00026)	0.007	6									T cell activation (P00053)	0.008	2															Insulin/IGF pathway-mitogen activated protein kinase kinase/MAP kinase cascade (P00032)	0.005	2									Thyrotropin-releasing hormone receptor signaling pathway (P04394)	0.008	1
	Heterotrimeric G-protein signaling pathway-Gq alpha and Go alpha mediated pathway (P00027)	0.005	4									TGF-beta signaling pathway (P00052)	0.028	7															Insulin/IGF pathway-protein kinase B signaling cascade (P00033)	0.002	1									Toll receptor signaling pathway (P00054)	0.015	2
	Heterotrimeric G-protein signaling pathway-rod outer segment phototransduction (P00028)	0.001	1									Thyrotropin-releasing hormone receptor signaling pathway (P04394)	0.004	1															Integrin signalling pathway (P00034)	0.017	7									Ubiquitin proteasome pathway (P00060)	0.008	1
	Huntington disease (P00029)	0.016	13									Toll receptor signaling pathway (P00054)	0.012	3															Interferon-gamma signaling pathway (P00035)	0.007	3									VEGF signaling pathway (P00056)	0.023	3
	Hypoxia response via HIF activation (P00030)	0.001	1									Transcription regulation by bZIP transcription factor (P00055)	0.004	1															Interleukin signaling pathway (P00036)	0.021	9									Wnt signaling pathway (P00057)	0.053	7
	Inflammation mediated by chemokine and cytokine signaling pathway (P00031)	0.02	16									Ubiquitin proteasome pathway (P00060)	0.004	1															Ionotropic glutamate receptor pathway (P00037)	0.002	1									Total	0.874
	Insulin/IGF pathway-mitogen activated protein kinase kinase/MAP kinase cascade (P00032)	0.004	3									Valine biosynthesis (P02785)	0.004	1															JAK/STAT signaling pathway (P00038)	0.002	1
	Insulin/IGF pathway-protein kinase B signaling cascade (P00033)	0.002	2									Wnt signaling pathway (P00057)	0.04	10															Metabotropic glutamate receptor group I pathway (P00041)	0.005	2
	Integrin signalling pathway (P00034)	0.027	22									Total	0.556																Metabotropic glutamate receptor group II pathway (P00040)	0.005	2
	Interferon-gamma signaling pathway (P00035)	0.002	2																										Metabotropic glutamate receptor group III pathway (P00039)	0.002	1
	Interleukin signaling pathway (P00036)	0.014	11																										Muscarinic acetylcholine receptor 1 and 3 signaling pathway (P00042)	0.007	3
	Ionotropic glutamate receptor pathway (P00037)	0.001	1																										Muscarinic acetylcholine receptor 2 and 4 signaling pathway (P00043)	0.002	1
	Isoleucine biosynthesis (P02748)	0.004	3																										N-acetylglucosamine metabolism (P02756)	0.005	2
	Leucine biosynthesis (P02749)	0.004	3																										Nicotine degradation (P05914)	0.002	1
	Mannose metabolism (P02752)	0.002	2																										Nicotine pharmacodynamics pathway (P06587)	0.002	1
	Metabotropic glutamate receptor group I pathway (P00041)	0.001	1																										Nicotinic acetylcholine receptor signaling pathway (P00044)	0.002	1
	Metabotropic glutamate receptor group II pathway (P00040)	0.002	2																										Notch signaling pathway (P00045)	0.002	1
	Metabotropic glutamate receptor group III pathway (P00039)	0.002	2																										O-antigen biosynthesis (P02757)	0.002	1
	Muscarinic acetylcholine receptor 1 and 3 signaling pathway (P00042)	0.001	1																										Opioid proenkephalin pathway (P05915)	0.002	1
	Muscarinic acetylcholine receptor 2 and 4 signaling pathway (P00043)	0.004	3																										Opioid proopiomelanocortin pathway (P05917)	0.002	1
	N-acetylglucosamine metabolism (P02756)	0.001	1																										Oxidative stress response (P00046)	0.005	2
	Nicotinic acetylcholine receptor signaling pathway (P00044)	0.005	4																										Oxytocin receptor mediated signaling pathway (P04391)	0.009	4
	Notch signaling pathway (P00045)	0.006	5																										p38 MAPK pathway (P05918)	0.005	2
	Opioid prodynorphin pathway (P05916)	0.001	1																										p53 pathway (P00059)	0.009	4
	Opioid proenkephalin pathway (P05915)	0.001	1																										p53 pathway by glucose deprivation (P04397)	0.002	1
	Oxidative stress response (P00046)	0.007	6																										p53 pathway feedback loops 2 (P04398)	0.002	1
	p38 MAPK pathway (P05918)	0.004	3																										Parkinson disease (P00049)	0.014	6
	p53 pathway (P00059)	0.012	10																										PDGF signaling pathway (P00047)	0.017	7
	p53 pathway by glucose deprivation (P04397)	0.001	1																										Pentose phosphate pathway (P02762)	0.005	2
	P53 pathway feedback loops 1 (P04392)	0.001	1																										PI3 kinase pathway (P00048)	0.007	3
	p53 pathway feedback loops 2 (P04398)	0.005	4																										Plasminogen activating cascade (P00050)	0.012	5
	Parkinson disease (P00049)	0.014	11																										Purine metabolism (P02769)	0.002	1
	PDGF signaling pathway (P00047)	0.012	10																										Pyrimidine Metabolism (P02771)	0.002	1
	Pentose phosphate pathway (P02762)	0.005	4																										Pyruvate metabolism (P02772)	0.002	1
	PI3 kinase pathway (P00048)	0.005	4																										Ras Pathway (P04393)	0.007	3
	Plasminogen activating cascade (P00050)	0.004	3																										Salvage pyrimidine deoxyribonucleotides (P02774)	0.002	1
	Pyrimidine Metabolism (P02771)	0.001	1																										Salvage pyrimidine ribonucleotides (P02775)	0.002	1
	Ras Pathway (P04393)	0.009	7																										Synaptic_vesicle_trafficking (P05734)	0.002	1
	Salvage pyrimidine deoxyribonucleotides (P02774)	0.001	1																										T cell activation (P00053)	0.019	8
	Salvage pyrimidine ribonucleotides (P02775)	0.001	1																										TGF-beta signaling pathway (P00052)	0.019	8
	Synaptic_vesicle_trafficking (P05734)	0.002	2																										Thyrotropin-releasing hormone receptor signaling pathway (P04394)	0.007	3
	T cell activation (P00053)	0.01	8																										Toll receptor signaling pathway (P00054)	0.012	5
	TGF-beta signaling pathway (P00052)	0.017	14																										Transcription regulation by bZIP transcription factor (P00055)	0.005	2
	Thyrotropin-releasing hormone receptor signaling pathway (P04394)	0.001	1																										Ubiquitin proteasome pathway (P00060)	0.005	2
	Toll receptor signaling pathway (P00054)	0.011	9																										VEGF signaling pathway (P00056)	0.009	4
	Transcription regulation by bZIP transcription factor (P00055)	0.006	5																										Wnt signaling pathway (P00057)	0.028	12
	Ubiquitin proteasome pathway (P00060)	0.005	4																										Xanthine and guanine salvage pathway (P02788)	0.002	1
	Valine biosynthesis (P02785)	0.002	2																										Total	0.723
	Vasopressin synthesis (P04395)	0.001	1
	VEGF signaling pathway (P00056)	0.007	6
	Wnt signaling pathway (P00057)	0.026	21
	Total	0.546
[truncated: 4 more columns]
